# Supplementary material for: Transcriptome responses to temperature, water availability and photoperiod are conserved among mature trees of two divergent Douglas-fir provenances from a coastal and an interior habitat
Source: BMC Genomics. 2016 Aug 26;17(1):682. doi: 10.1186/s12864-016-3022-6 (PMC5002200; doi:10.1186/s12864-016-3022-6)
Supplement: Additional file 2: Table S1. — Results of the overrepresentation analysis (P-value Fisher’s exact test <0.01). P-value Fisher’s exact test = P-value from the overrepresentation analysis, Expected = expected frequency of the GO category, given the abundance of the GO category in the set of all detected PUTs, Significant = observed frequency of GO category. Results are ranked based on the P-value of the overrepresentation test (Fisher’s exact test). (XLS 105 kb) [file 12864_2016_3022_MOESM2_ESM.xls]

## Sheet: TAW Up
Upregulated when TAW is high
	GO Category	P-value Fishers exact Test	Annotated	Expected	Significant
GO:0016192	vesicle-mediated transport	1.25233e-11	620.43	32.8777	78.04
GO:0044765	single-organism transport	3.05877e-10	2792.26	147.967	220.74
GO:0048193	Golgi vesicle transport	2.01606e-09	392.59	20.8041	53.35
GO:0046907	intracellular transport	8.73921e-09	1335.96	70.7943	120.67
GO:1902582	single-organism intracellular transport	9.71769e-09	1179.62	62.5097	109.61
GO:0051649	establishment of localization in cell	2.45692e-07	1484.42	78.6618	124.88
GO:0071702	organic substance transport	6.58544e-07	1599.78	84.7749	131.47
GO:0006486	protein glycosylation	1.27657e-06	263.01	13.9374	35.75
GO:0009101	glycoprotein biosynthetic process	1.27657e-06	263.01	13.9374	35.75
GO:0043413	macromolecule glycosylation	1.27657e-06	263.01	13.9374	35.75
GO:0009100	glycoprotein metabolic process	1.7678e-06	267.01	14.1493	35.75
GO:0070085	glycosylation	3.02455e-06	274.01	14.5196	35.75
GO:0007034	vacuolar transport	8.0559e-06	169.34	8.9736	24.8
GO:0030244	cellulose biosynthetic process	1.56018e-05	147.11	7.7951	22.59
GO:0006623	protein targeting to vacuole	2.58344e-05	158.46	8.3966	22.8
GO:0072665	protein localization to vacuole	2.58344e-05	158.46	8.3966	22.8
GO:0072666	establishment of protein localization to vacuole	2.58344e-05	158.46	8.3966	22.8
GO:0006464	cellular protein modification process	3.35774e-05	2282.38	120.948	164.95
GO:0036211	protein modification process	3.35774e-05	2282.38	120.948	164.95
GO:0045184	establishment of protein localization	4.01765e-05	1072.28	56.8221	88.28
GO:0051274	beta-glucan biosynthetic process	4.51577e-05	175.53	9.3018	24.14
GO:0015031	protein transport	4.96963e-05	1070.02	56.7013	87.78
GO:0034613	cellular protein localization	9.0961e-05	998.55	52.9155	81.72
GO:0006886	intracellular protein transport	0.000170478	982.13	52.0443	79.31
GO:0070727	cellular macromolecule localization	0.000185004	1037.22	54.964	82.72
GO:0016310	phosphorylation	0.000226452	1495.22	79.2344	112.18
GO:0043543	protein acylation	0.0002517	186.45	9.8804	23.35
GO:0044723	single-organism carbohydrate metabolic process	0.000282307	1525.76	80.853	112.7
GO:0006497	protein lipidation	0.000408621	135.43	7.1767	18.66
GO:0042158	lipoprotein biosynthetic process	0.000408621	135.43	7.1767	18.66
GO:0042157	lipoprotein metabolic process	0.000441913	136.43	7.2296	18.66
GO:1902580	single-organism cellular localization	0.00044363	850.1	45.0481	68.75
GO:0030243	cellulose metabolic process	0.00046364	207.42	10.9918	24.12
GO:0006468	protein phosphorylation	0.000497734	867.07	45.9485	70.12
GO:0006605	protein targeting	0.00062853	837.9	44.4017	67.25
GO:0006487	protein N-linked glycosylation	0.00078915	120.69	6.3952	16.4
GO:0051273	beta-glucan metabolic process	0.00082743	235.84	12.4977	25.67
GO:0016482	cytoplasmic transport	0.00136572	772.41	40.9316	61.23
GO:0033365	protein localization to organelle	0.00137282	606.92	32.1621	50.48
GO:0016049	cell growth	0.00139817	601.32	31.8655	50.44
GO:0060560	developmental growth involved in morphogenesis	0.00140109	450.57	23.8761	40.42
GO:0043412	macromolecule modification	0.00176634	2619.5	138.813	172.69
GO:0006498	N-terminal protein lipidation	0.00198629	116.47	6.1719	15.37
GO:0006499	N-terminal protein myristoylation	0.00198629	116.47	6.1719	15.37
GO:0018377	protein myristoylation	0.00198629	116.47	6.1719	15.37
GO:0034440	lipid oxidation	0.00219864	234.48	12.4253	24.58
GO:0072594	establishment of protein localization to organelle	0.0022131	597.78	31.6778	48.98
GO:0006793	phosphorus metabolic process	0.0022988	2719.61	144.117	177.17
GO:0016558	protein import into peroxisome matrix	0.00230443	113.46	6.0134	14.76
GO:0009627	systemic acquired resistance	0.00232486	328.62	17.414	31.26
GO:0006635	fatty acid beta-oxidation	0.00232687	221.7	11.7481	23.58
GO:0055085	transmembrane transport	0.0023399	903.83	47.896	69.05
GO:0048528	post-embryonic root development	0.00267557	91.29	4.8374	12.84
GO:0006625	protein targeting to peroxisome	0.0026865	115.46	6.118	14.76
GO:0043574	peroxisomal transport	0.0026865	115.46	6.118	14.76
GO:0072662	protein localization to peroxisome	0.0026865	115.46	6.118	14.76
GO:0072663	establishment of protein localization to peroxisome	0.0026865	115.46	6.118	14.76
GO:0006891	intra-Golgi vesicle-mediated transport	0.0027373	69.9	3.7038	10.66
GO:0007031	peroxisome organization	0.00299142	148.46	7.8671	17.29
GO:0019395	fatty acid oxidation	0.00300747	226.7	12.0135	23.58
GO:0031365	N-terminal protein amino acid modification	0.00306357	122.47	6.4895	15.37
GO:0030001	metal ion transport	0.0032195	559.82	29.666	46.18
GO:0009062	fatty acid catabolic process	0.00333368	264.32	14.0071	26.43
GO:0065002	intracellular protein transmembrane transport	0.0037994	172.73	9.1532	18.76
GO:0071806	protein transmembrane transport	0.0037994	172.73	9.1532	18.76
GO:0009826	unidimensional cell growth	0.00380177	343.45	18.2003	31.26
GO:0006796	phosphate-containing compound metabolic process	0.0043731	2659.53	140.934	171.16
GO:0016042	lipid catabolic process	0.00448253	306.25	16.2285	28.85
GO:0072329	monocarboxylic acid catabolic process	0.00490805	273.32	14.4847	26.43
GO:0030968	endoplasmic reticulum unfolded protein response	0.0050001	109.38	5.7955	13.69
GO:0008219	cell death	0.0053189	430.68	22.8224	36.65
GO:0044242	cellular lipid catabolic process	0.00541182	285.97	15.1541	27.11
GO:0006986	response to unfolded protein	0.0062884	112.67	5.9707	13.69
GO:0034620	cellular response to unfolded protein	0.0062884	112.67	5.9707	13.69
GO:0035967	cellular response to topologically incorrect protein	0.0062884	112.67	5.9707	13.69
GO:0009863	salicylic acid mediated signaling pathway	0.00633345	234.62	12.4328	22.76
GO:0000902	cell morphogenesis	0.00688159	564.35	29.9058	44.7
GO:0030258	lipid modification	0.00790874	274.94	14.5697	25.48
GO:0071446	cellular response to salicylic acid stimulus	0.0079381	239.62	12.6976	22.76
GO:0006811	ion transport	0.0090534	1200.05	63.5932	83.6
GO:0009860	pollen tube growth	0.0091568	134.05	7.1039	14.76
GO:0008643	carbohydrate transport	0.0095695	81.82	4.3359	10.55
GO:0009814	defense response, incompatible interaction	0.0096499	435.6	23.0835	35.91

## Sheet: TAW Down
Upregulated when TAW is low
	GO Category	P-value Fishers exact Test	Annotated	Expected	Significant
GO:0090304	nucleic acid metabolic process	2.39229e-06	3019.12	91.1176	134.38
GO:0016070	RNA metabolic process	2.45975e-06	2518.3	76.003	116.91
GO:0010556	regulation of macromolecule biosynthetic process	1.6265e-05	1387.26	41.8674	71.32
GO:2000112	regulation of cellular macromolecule biosynthetic process	1.6265e-05	1387.26	41.8674	71.32
GO:0019219	regulation of nucleobase-containing compound metabolic process	1.69591e-05	1304.05	39.3571	68.03
GO:0006139	nucleobase-containing compound metabolic process	1.9465e-05	3573.39	107.846	148.52
GO:0051171	regulation of nitrogen compound metabolic process	2.15127e-05	1340.71	40.4627	69.03
GO:0031326	regulation of cellular biosynthetic process	3.05425e-05	1433.65	43.2673	72.08
GO:0005982	starch metabolic process	3.17155e-05	305.44	9.2185	24.24
GO:0051252	regulation of RNA metabolic process	3.27607e-05	1226.7	37.0218	64.03
GO:0010468	regulation of gene expression	3.47767e-05	1536.84	46.3821	75.8
GO:0019252	starch biosynthetic process	4.248e-05	225.38	6.8021	19.74
GO:0010467	gene expression	7.31039e-05	2544.16	76.7824	110.11
GO:0009889	regulation of biosynthetic process	0.000110103	1507.75	45.5039	72.41
GO:0060255	regulation of macromolecule metabolic process	0.000170076	1782.22	53.7877	82.08
GO:0034641	cellular nitrogen compound metabolic process	0.000236214	4053.5	122.335	158.24
GO:0046483	heterocycle metabolic process	0.000295034	4025.61	121.494	156.89
GO:0080090	regulation of primary metabolic process	0.000304892	1765.44	53.2812	80.32
GO:0006355	regulation of transcription, DNA-templated	0.000308706	1212.23	36.585	59.47
GO:1903506	regulation of nucleic acid-templated transcription	0.000308706	1212.23	36.585	59.47
GO:2001141	regulation of RNA biosynthetic process	0.000308706	1212.23	36.585	59.47
GO:0016071	mRNA metabolic process	0.000471281	418.19	12.621	27.14
GO:0006351	transcription, DNA-templated	0.000525776	1406.13	42.4368	65.5
GO:0097659	nucleic acid-templated transcription	0.000525776	1406.13	42.4368	65.5
GO:0032774	RNA biosynthetic process	0.000564681	1410.13	42.5574	65.5
GO:0006397	mRNA processing	0.000659883	213.59	6.4465	17.14
GO:0031323	regulation of cellular metabolic process	0.000706986	1803.04	54.4151	79.47
GO:0000375	RNA splicing, via transesterification reactions	0.00111663	118.17	3.5667	11.26
GO:0000377	RNA splicing, via transesterification reactions with bulged adenosine as nucleophile	0.00111663	118.17	3.5667	11.26
GO:0019222	regulation of metabolic process	0.00128046	2228.6	67.2593	93.06
GO:0006417	regulation of translation	0.00139378	156.26	4.716	13.33
GO:0034654	nucleobase-containing compound biosynthetic process	0.00160823	1757.62	53.0453	75.43
GO:0006725	cellular aromatic compound metabolic process	0.00181482	4239.74	127.957	158.28
GO:0009250	glucan biosynthetic process	0.0023112	418.05	12.6165	24.24
GO:0016036	cellular response to phosphate starvation	0.0024092	148.36	4.4777	12.02
GO:0006399	tRNA metabolic process	0.00252638	221.11	6.6734	15.82
GO:0006396	RNA processing	0.00280412	631.93	19.0713	33.16
GO:0044260	cellular macromolecule metabolic process	0.00302412	5982.11	180.54	210.24
GO:0010557	positive regulation of macromolecule biosynthetic process	0.003136	409.7	12.3649	23.86
GO:0019288	isopentenyl diphosphate biosynthetic process, methylerythritol 4-phosphate pathway	0.00316539	298.8	9.0187	19.27
GO:0010628	positive regulation of gene expression	0.0031766	410.1	12.3772	23.86
GO:0044271	cellular nitrogen compound biosynthetic process	0.00325597	2124.29	64.1111	86.52
GO:0034645	cellular macromolecule biosynthetic process	0.0036438	2989.68	90.229	114.95
GO:0009240	isopentenyl diphosphate biosynthetic process	0.00365725	303.26	9.1528	19.27
GO:0046490	isopentenyl diphosphate metabolic process	0.00365725	303.26	9.1528	19.27
GO:0031328	positive regulation of cellular biosynthetic process	0.0038983	417.49	12.6004	23.86
GO:0006790	sulfur compound metabolic process	0.0038988	708.1	21.3705	35.27
GO:0006073	cellular glucan metabolic process	0.0042037	560.07	16.9025	29.19
GO:0044042	glucan metabolic process	0.0042037	560.07	16.9025	29.19
GO:0008380	RNA splicing	0.0044876	282.8	8.5352	17.86
GO:0006081	cellular aldehyde metabolic process	0.00530659	541.9	16.3551	28.52
GO:0005984	disaccharide metabolic process	0.00655747	232.01	7.0022	15.17
GO:0009059	macromolecule biosynthetic process	0.0071628	3071.2	92.689	115.49
GO:0010629	negative regulation of gene expression	0.0074317	466.32	14.0733	24.49
GO:0000023	maltose metabolic process	0.00785799	179.87	5.4287	12.65
GO:0045934	negative regulation of nucleobase-containing compound metabolic process	0.0078912	309.64	9.3449	18.07
GO:0051172	negative regulation of nitrogen compound metabolic process	0.008131	310.64	9.375	18.07
GO:0044262	cellular carbohydrate metabolic process	0.0085264	821.66	24.7971	38.04
GO:0033692	cellular polysaccharide biosynthetic process	0.008912	554.06	16.7209	27.68
GO:0018130	heterocycle biosynthetic process	0.0089514	2165.41	65.3523	84.95
GO:0051726	regulation of cell cycle	0.00921824	252.7	7.6265	15.79
GO:0010558	negative regulation of macromolecule biosynthetic process	0.0099396	318.67	9.6172	18.17
GO:2000113	negative regulation of cellular macromolecule biosynthetic process	0.0099396	318.67	9.6172	18.17

## Sheet: TEMPERATURE Up
Upregulated when TEMPERATURE is high
	GO Category	P-value Fishers exact Test	Annotated	Expected	Significant
GO:0042542	response to hydrogen peroxide	5.62717e-33	166.57	4.299	48.25
GO:0006457	protein folding	1.37974e-32	317.48	8.1927	61.99
GO:0009408	response to heat	4.49515e-31	309.48	7.9867	59.74
GO:0009644	response to high light intensity	1.24989e-25	259.44	6.6954	49.71
GO:0000302	response to reactive oxygen species	3.90238e-23	293.27	7.5687	49.25
GO:0009642	response to light intensity	7.5588e-23	318.84	8.228	51.21
GO:0034976	response to endoplasmic reticulum stress	1.1365e-17	287.9	7.4295	42.77
GO:0010286	heat acclimation	2.23562e-12	71.27	1.8395	19.31
GO:0009416	response to light stimulus	1.60087e-11	1239.03	31.9754	76.36
GO:0033554	cellular response to stress	1.00827e-06	1240.47	32.0129	62.69
GO:0044260	cellular macromolecule metabolic process	1.04398e-05	5982.11	154.38	197.39
GO:0044267	cellular protein metabolic process	3.77207e-05	3533.63	91.1926	127.24
GO:0048522	positive regulation of cellular process	4.58581e-05	778.76	20.0979	40.68
GO:0019538	protein metabolic process	7.39101e-05	3884.56	100.249	135.46
GO:0010629	negative regulation of gene expression	0.000266076	466.32	12.0346	26.19
GO:0000278	mitotic cell cycle	0.000505277	390.7	10.0827	22.95
GO:0000956	nuclear-transcribed mRNA catabolic process	0.000550275	109.67	2.8306	10.81
GO:0010605	negative regulation of macromolecule metabolic process	0.00058576	528.74	13.6444	27.55
GO:0006402	mRNA catabolic process	0.000773562	115.08	2.9697	10.81
GO:0051247	positive regulation of protein metabolic process	0.000832439	122.74	3.1678	11.04
GO:0019222	regulation of metabolic process	0.00098065	2228.6	57.5138	82.44
GO:0031047	gene silencing by RNA	0.00145266	276.89	7.1457	17.07
GO:0009893	positive regulation of metabolic process	0.0015325	719.16	18.5597	33.54
GO:0010604	positive regulation of macromolecule metabolic process	0.00162447	493.95	12.7475	25.41
GO:0009892	negative regulation of metabolic process	0.0018576	602.77	15.5557	28.55
GO:0060255	regulation of macromolecule metabolic process	0.00195442	1782.22	45.9939	67
GO:0006401	RNA catabolic process	0.00201761	132.25	3.4131	10.81
GO:0031325	positive regulation of cellular metabolic process	0.00246057	511.09	13.1897	25.41
GO:0016458	gene silencing	0.0031752	354.88	9.1582	19.07
GO:0010468	regulation of gene expression	0.00364953	1536.84	39.6613	58.09
GO:0034655	nucleobase-containing compound catabolic process	0.00405673	150.25	3.8778	11.02
GO:0080090	regulation of primary metabolic process	0.00454294	1765.44	45.5607	64.56
GO:0031323	regulation of cellular metabolic process	0.0046009	1803.04	46.532	65.46
GO:0009553	embryo sac development	0.0051248	230.7	5.9534	13.67
GO:0048608	reproductive structure development	0.0056967	1607.13	41.4744	58.51
GO:0061458	reproductive system development	0.0056967	1607.13	41.4744	58.51
GO:0031326	regulation of cellular biosynthetic process	0.0062116	1433.65	36.9989	53.52
GO:0010556	regulation of macromolecule biosynthetic process	0.0062387	1387.26	35.8009	52.26
GO:2000112	regulation of cellular macromolecule biosynthetic process	0.0062387	1387.26	35.8009	52.26
GO:0006355	regulation of transcription, DNA-templated	0.00664589	1212.23	31.2841	46.74
GO:1903506	regulation of nucleic acid-templated transcription	0.00664589	1212.23	31.2841	46.74
GO:2001141	regulation of RNA biosynthetic process	0.00664589	1212.23	31.2841	46.74
GO:0009561	megagametogenesis	0.0071591	169.14	4.3647	10.7
GO:0051171	regulation of nitrogen compound metabolic process	0.007528	1340.71	34.5997	50.2
GO:0051252	regulation of RNA metabolic process	0.0080241	1226.7	31.6574	46.74
GO:0016571	histone methylation	0.0081478	237.62	6.1323	13.41
GO:0006351	transcription, DNA-templated	0.0092085	1406.13	36.2876	52.02
GO:0097659	nucleic acid-templated transcription	0.0092085	1406.13	36.2876	52.02
GO:0045892	negative regulation of transcription, DNA-templated	0.0093837	295.11	7.616	15.51
GO:0051253	negative regulation of RNA metabolic process	0.0093837	295.11	7.616	15.51
GO:1902679	negative regulation of RNA biosynthetic process	0.0093837	295.11	7.616	15.51
GO:1903507	negative regulation of nucleic acid-templated transcription	0.0093837	295.11	7.616	15.51
GO:0032774	RNA biosynthetic process	0.0096482	1410.13	36.3912	52.02
GO:0009791	post-embryonic development	0.0097197	1966.93	50.7599	67.79

## Sheet: TEMPERATURE Down
Upregulated when TEMPERATURE is low
	GO Category	P-value Fishers exact Test	Annotated	Expected	Significant
GO:0015979	photosynthesis	7.0044e-08	471.53	14.449	40.45
GO:0019684	photosynthesis, light reaction	8.27361e-08	359.87	11.0274	34.09
GO:0009117	nucleotide metabolic process	2.21518e-07	752.77	23.0669	51.45
GO:0006753	nucleoside phosphate metabolic process	2.29439e-07	753.77	23.0972	51.45
GO:0006091	generation of precursor metabolites and energy	2.34633e-07	861.67	26.4039	56.58
GO:0055086	nucleobase-containing small molecule metabolic process	2.87046e-07	806.98	24.728	53.66
GO:0019637	organophosphate metabolic process	3.49141e-07	1220.11	37.3867	71.14
GO:0019693	ribose phosphate metabolic process	7.49956e-07	525.94	16.1162	39.74
GO:0090407	organophosphate biosynthetic process	1.34209e-06	895.56	27.4423	55.46
GO:0009145	purine nucleoside triphosphate biosynthetic process	2.10341e-06	48.91	1.4992	10.62
GO:0009206	purine ribonucleoside triphosphate biosynthetic process	2.10341e-06	48.91	1.4992	10.62
GO:1901566	organonitrogen compound biosynthetic process	2.28211e-06	1213.08	37.1712	69.37
GO:0009201	ribonucleoside triphosphate biosynthetic process	4.20324e-06	52.91	1.6214	10.62
GO:0019682	glyceraldehyde-3-phosphate metabolic process	5.01613e-06	426.2	13.0597	33.23
GO:0006796	phosphate-containing compound metabolic process	5.4426e-06	2659.53	81.4943	121.14
GO:0051246	regulation of protein metabolic process	6.31317e-06	464.04	14.2202	34.63
GO:0009142	nucleoside triphosphate biosynthetic process	6.80436e-06	55.91	1.7135	10.62
GO:0042451	purine nucleoside biosynthetic process	6.93827e-06	78.12	2.3935	12.4
GO:0046129	purine ribonucleoside biosynthetic process	6.93827e-06	78.12	2.3935	12.4
GO:0006793	phosphorus metabolic process	6.98839e-06	2719.61	83.3355	122.97
GO:0044711	single-organism biosynthetic process	7.77045e-06	3158.82	96.7951	138.54
GO:0006098	pentose-phosphate shunt	1.09182e-05	252.3	7.731	23.55
GO:0006733	oxidoreduction coenzyme metabolic process	1.34614e-05	344.34	10.5518	28.39
GO:0051156	glucose 6-phosphate metabolic process	1.39365e-05	256.73	7.867	23.55
GO:1901564	organonitrogen compound metabolic process	1.56336e-05	1975.89	60.5462	94.8
GO:0006739	NADP metabolic process	1.6911e-05	260.3	7.9762	23.55
GO:0032268	regulation of cellular protein metabolic process	1.76722e-05	445.04	13.6372	32.63
GO:1901576	organic substance biosynthetic process	2.37893e-05	5227.34	160.18	203.46
GO:0006790	sulfur compound metabolic process	2.71436e-05	708.1	21.6981	44.15
GO:0016311	dephosphorylation	2.96917e-05	264.97	8.1193	22.95
GO:1901137	carbohydrate derivative biosynthetic process	3.40124e-05	805.38	24.6786	46.92
GO:0006470	protein dephosphorylation	3.45213e-05	220.79	6.7656	20.6
GO:0046496	nicotinamide nucleotide metabolic process	3.81443e-05	275.84	8.453	23.55
GO:0009152	purine ribonucleotide biosynthetic process	3.89764e-05	90.91	2.7856	12.19
GO:0006081	cellular aldehyde metabolic process	3.95853e-05	541.9	16.6055	36.22
GO:0019362	pyridine nucleotide metabolic process	4.00208e-05	276.84	8.4835	23.55
GO:0009657	plastid organization	5.15605e-05	508.36	15.5777	34.16
GO:0009163	nucleoside biosynthetic process	6.00801e-05	97.77	2.9956	12.4
GO:0042455	ribonucleoside biosynthetic process	6.00801e-05	97.77	2.9956	12.4
GO:0016051	carbohydrate biosynthetic process	6.11475e-05	940.05	28.8053	51.77
GO:0072524	pyridine-containing compound metabolic process	6.292e-05	286.27	8.7721	23.55
GO:0009668	plastid membrane organization	7.38986e-05	265.07	8.1229	21.89
GO:0010027	thylakoid membrane organization	7.38986e-05	265.07	8.1229	21.89
GO:0006732	coenzyme metabolic process	8.53056e-05	544.35	16.6804	35.51
GO:0006417	regulation of translation	0.000104516	156.26	4.7883	15.8
GO:0009070	serine family amino acid biosynthetic process	0.000112655	241.1	7.3878	20.54
GO:0019344	cysteine biosynthetic process	0.000124472	234.1	7.173	20.01
GO:0009069	serine family amino acid metabolic process	0.000127402	314.8	9.6458	24.33
GO:0044723	single-organism carbohydrate metabolic process	0.0001363	1525.76	46.7533	73.24
GO:0009767	photosynthetic electron transport chain	0.000143224	109.61	3.358	13.1
GO:0006090	pyruvate metabolic process	0.000157717	576.45	17.6637	35.67
GO:0006534	cysteine metabolic process	0.000159915	239.1	7.3266	20.01
GO:0009127	purine nucleoside monophosphate biosynthetic process	0.0001919	75.91	2.3259	10.19
GO:0009168	purine ribonucleoside monophosphate biosynthetic process	0.0001919	75.91	2.3259	10.19
GO:0051186	cofactor metabolic process	0.000200876	744.53	22.8142	42.54
GO:0044281	small molecule metabolic process	0.000207608	3094.59	94.826	128.5
GO:0009165	nucleotide biosynthetic process	0.000248869	362.04	11.0935	24.93
GO:1901293	nucleoside phosphate biosynthetic process	0.000248869	362.04	11.0935	24.93
GO:1901657	glycosyl compound metabolic process	0.00029971	416.95	12.7766	27.76
GO:1901659	glycosyl compound biosynthetic process	0.00030148	261.88	8.0248	20.53
GO:0009156	ribonucleoside monophosphate biosynthetic process	0.000321646	97.89	2.9993	11.19
GO:0044272	sulfur compound biosynthetic process	0.00037749	564.46	17.2967	34.11
GO:0072522	purine-containing compound biosynthetic process	0.000400189	138.89	4.2555	13.4
GO:0009124	nucleoside monophosphate biosynthetic process	0.000409968	100.89	3.0918	11.19
GO:0006818	hydrogen transport	0.000567602	165.82	5.0814	14.72
GO:0015992	proton transport	0.000567602	165.82	5.0814	14.72
GO:0044802	single-organism membrane organization	0.000571478	525.27	16.0964	31.57
GO:0009144	purine nucleoside triphosphate metabolic process	0.00058776	96.59	2.9595	10.62
GO:0009205	purine ribonucleoside triphosphate metabolic process	0.00058776	96.59	2.9595	10.62
GO:0005996	monosaccharide metabolic process	0.000616921	371.53	11.3845	24.76
GO:0019288	isopentenyl diphosphate biosynthetic process, methylerythritol 4-phosphate pathway	0.000651485	298.8	9.1559	21.49
GO:0006164	purine nucleotide biosynthetic process	0.00068603	125.68	3.8511	12.19
GO:0009240	isopentenyl diphosphate biosynthetic process	0.000771989	303.26	9.292	21.49
GO:0046490	isopentenyl diphosphate metabolic process	0.000771989	303.26	9.292	21.49
GO:0009199	ribonucleoside triphosphate metabolic process	0.0007974	100.59	3.0825	10.62
GO:0009247	glycolipid biosynthetic process	0.0008052	94.93	2.9086	10.06
GO:0009260	ribonucleotide biosynthetic process	0.00082622	214.38	6.5692	16.62
GO:0046390	ribose phosphate biosynthetic process	0.00082622	214.38	6.5692	16.62
GO:0010207	photosystem II assembly	0.000973944	195.95	6.0041	16.1
GO:0034622	cellular macromolecular complex assembly	0.000978036	832.01	25.4952	43.35
GO:0044249	cellular biosynthetic process	0.00110809	5009.88	153.517	185.96
GO:0046483	heterocycle metabolic process	0.00120456	4025.61	123.356	153.89
GO:0009141	nucleoside triphosphate metabolic process	0.00122322	106.59	3.2657	10.62
GO:0016053	organic acid biosynthetic process	0.0012322	1087.21	33.3146	53.35
GO:0046394	carboxylic acid biosynthetic process	0.0012322	1087.21	33.3146	53.35
GO:0065003	macromolecular complex assembly	0.00141763	902.35	27.6509	45.35
GO:0008652	cellular amino acid biosynthetic process	0.00161138	602.2	18.4529	33.99
GO:0006397	mRNA processing	0.00162984	213.59	6.5455	16.12
GO:0035304	regulation of protein dephosphorylation	0.00163466	123.19	3.7753	11.53
GO:0022900	electron transport chain	0.00164203	259.96	7.966	18.45
GO:0019752	carboxylic acid metabolic process	0.00171644	2172.37	66.5669	91.61
GO:0043623	cellular protein complex assembly	0.00176266	723.03	22.1559	38.14
GO:0046467	membrane lipid biosynthetic process	0.00190829	133.5	4.0904	11.61
GO:0006664	glycolipid metabolic process	0.0019726	114.34	3.5036	10.55
GO:0008654	phospholipid biosynthetic process	0.00202379	437.97	13.4205	26
GO:0000096	sulfur amino acid metabolic process	0.00203811	407.57	12.489	24.8
GO:0035303	regulation of dephosphorylation	0.00205807	127.19	3.8974	11.53
GO:0010498	proteasomal protein catabolic process	0.00206262	247.47	7.5829	17.4
GO:0006996	organelle organization	0.00225419	2203.35	67.5171	90.98
GO:1903509	liposaccharide metabolic process	0.0023785	117.34	3.5954	10.55
GO:0006644	phospholipid metabolic process	0.0024142	491.99	15.0759	27.97
GO:0046364	monosaccharide biosynthetic process	0.00258038	237.06	7.2645	16.66
GO:0016036	cellular response to phosphate starvation	0.0026488	148.36	4.5461	11.96
GO:0009150	purine ribonucleotide metabolic process	0.00289392	157.69	4.8318	12.64
GO:0032787	monocarboxylic acid metabolic process	0.00296382	1418.15	43.4564	63.01
GO:0046128	purine ribonucleoside metabolic process	0.00341777	156.9	4.8079	12.4
GO:0071822	protein complex subunit organization	0.00358561	909.33	27.8637	43.86
GO:0042278	purine nucleoside metabolic process	0.0035886	157.9	4.8383	12.4
GO:0043436	oxoacid metabolic process	0.00369389	2261.37	69.2944	92.57
GO:0006779	porphyrin-containing compound biosynthetic process	0.00372219	246.02	7.5387	16.78
GO:0006082	organic acid metabolic process	0.00373664	2262.37	69.3258	92.57
GO:0009116	nucleoside metabolic process	0.0039037	202.49	6.2047	14.4
GO:0033014	tetrapyrrole biosynthetic process	0.00391845	249.64	7.649	16.9
GO:0000097	sulfur amino acid biosynthetic process	0.0040501	345.73	10.5937	21.01
GO:0034641	cellular nitrogen compound metabolic process	0.0042408	4053.5	124.21	150.84
GO:0006094	gluconeogenesis	0.0042752	207.06	6.3445	14.58
GO:0019252	starch biosynthetic process	0.00434246	225.38	6.9062	15.68
GO:0019319	hexose biosynthetic process	0.0050116	211.06	6.4672	14.58
GO:0044283	small molecule biosynthetic process	0.0059912	1392.59	42.6721	60.79
GO:0009126	purine nucleoside monophosphate metabolic process	0.0059982	123.59	3.7873	10.19
GO:0009167	purine ribonucleoside monophosphate metabolic process	0.0059982	123.59	3.7873	10.19
GO:0009161	ribonucleoside monophosphate metabolic process	0.006349	145.57	4.4606	11.19
GO:0042742	defense response to bacterium	0.0064063	433.11	13.2725	24.01
GO:1901607	alpha-amino acid biosynthetic process	0.0064345	494.55	15.1539	26.55
GO:0019318	hexose metabolic process	0.0066304	305.61	9.3643	18.47
GO:0006520	cellular amino acid metabolic process	0.0066895	963.11	29.512	44.79
GO:0006461	protein complex assembly	0.00708142	848.42	25.9976	40.19
GO:0009123	nucleoside monophosphate metabolic process	0.0073007	148.57	4.5528	11.19
GO:0015698	inorganic anion transport	0.0076028	219.34	6.7214	14.67
GO:0006364	rRNA processing	0.00787	347.63	10.6524	20.11
GO:0006006	glucose metabolic process	0.0080072	279.66	8.5694	17.07
GO:0009259	ribonucleotide metabolic process	0.0081735	281.16	8.6152	17.07
GO:0006643	membrane lipid metabolic process	0.0082158	171.58	5.2574	12.1
GO:0044255	cellular lipid metabolic process	0.0083116	1273.11	39.011	55.15
GO:0006139	nucleobase-containing compound metabolic process	0.0083578	3573.39	109.499	132.88
GO:0005982	starch metabolic process	0.0084182	305.44	9.3591	18.27
GO:0016072	rRNA metabolic process	0.0087798	351.63	10.7749	20.11
GO:0019438	aromatic compound biosynthetic process	0.0088484	2340.62	71.7229	91.97
GO:0022607	cellular component assembly	0.009062	1118.98	34.2885	49.52
GO:0005975	carbohydrate metabolic process	0.0091018	1871.6	57.3501	75.75
GO:0015672	monovalent inorganic cation transport	0.0095009	346.28	10.6113	19.66
GO:0031668	cellular response to extracellular stimulus	0.0095366	296.67	9.0905	17.39
GO:0044267	cellular protein metabolic process	0.0098799	3533.63	108.28	131.23

## Sheet: DAYLENGTH Up
Upregulated when DAYLENGTH is high
	GO Category	P-value Fishers exact Test	Annotated	Expected	Significant
GO:0009755	hormone-mediated signaling pathway	1.93715e-08	631.04	23.4213	54.94
GO:0032870	cellular response to hormone stimulus	3.00779e-08	665.55	24.7026	56.7
GO:0009725	response to hormone	5.55679e-08	1383.57	51.3518	93.35
GO:0009637	response to blue light	6.23139e-08	171.1	6.3508	24.39
GO:0010218	response to far red light	2.41761e-07	141.95	5.2692	21.27
GO:0007165	signal transduction	1.847e-06	1469.02	54.5245	90.98
GO:0006468	protein phosphorylation	2.07229e-06	867.07	32.1817	61.74
GO:0007167	enzyme linked receptor protein signaling pathway	2.7101e-06	69.3	2.5722	13.6
GO:0050794	regulation of cellular process	2.98216e-06	3352.3	124.422	171.88
GO:0016310	phosphorylation	3.31077e-06	1495.22	55.4971	91.82
GO:0009624	response to nematode	5.75583e-06	128.98	4.7875	17.43
GO:0007169	transmembrane receptor protein tyrosine kinase signaling pathway	7.24327e-06	56.43	2.0942	11.53
GO:0048583	regulation of response to stimulus	7.72585e-06	741.45	27.5201	53.35
GO:0007166	cell surface receptor signaling pathway	1.47705e-05	100.13	3.7166	15.02
GO:0009733	response to auxin	2.45589e-05	299.66	11.1225	28.02
GO:0007154	cell communication	2.69093e-05	1814.86	67.3601	101.65
GO:0000165	MAPK cascade	3.50343e-05	257.73	9.5665	25.01
GO:0010200	response to chitin	3.63615e-05	241.01	8.945	23.62
GO:0048438	floral whorl development	8.1863e-05	396.21	14.7055	31.6
GO:0010243	response to organonitrogen compound	9.69947e-05	277.1	10.2846	25.1
GO:0007389	pattern specification process	0.000103388	332.05	12.3248	28.35
GO:0023014	signal transduction by phosphorylation	0.000111312	282.02	10.4675	25.45
GO:0071365	cellular response to auxin stimulus	0.000118007	113.41	4.209	14.39
GO:0048437	floral organ development	0.000122563	495.27	18.3831	36.48
GO:0009734	auxin-activated signaling pathway	0.00012782	96.57	3.5844	12.57
GO:0006857	oligopeptide transport	0.000132207	84.69	3.1435	11.84
GO:0015833	peptide transport	0.000132207	84.69	3.1435	11.84
GO:0048569	post-embryonic organ development	0.000132485	579.71	21.5165	40.73
GO:0048443	stamen development	0.000142787	142.56	5.2915	16.13
GO:0048466	androecium development	0.000142787	142.56	5.2915	16.13
GO:0070887	cellular response to chemical stimulus	0.000153759	1187.92	44.0899	70.12
GO:0010114	response to red light	0.000175518	139.05	5.1615	15.9
GO:0009744	response to sucrose	0.000232164	240.52	8.9268	22.07
GO:0034285	response to disaccharide	0.000232164	240.52	8.9268	22.07
GO:0019222	regulation of metabolic process	0.00023571	2228.6	82.7163	114.54
GO:0043207	response to external biotic stimulus	0.000300854	1372.5	50.9413	77.36
GO:0051707	response to other organism	0.000300854	1372.5	50.9413	77.36
GO:0071310	cellular response to organic substance	0.000302893	1072.81	39.8186	63.43
GO:0009723	response to ethylene	0.000305073	227.33	8.4374	21.41
GO:0031323	regulation of cellular metabolic process	0.000347457	1803.04	66.9212	95.23
GO:0010155	regulation of proton transport	0.000352201	91.55	3.3984	11.97
GO:0071229	cellular response to acid chemical	0.000399104	558.16	20.7165	38.75
GO:0003002	regionalization	0.000418163	227.44	8.4417	20.5
GO:0042886	amide transport	0.0004315	96.69	3.5889	11.84
GO:0009967	positive regulation of signal transduction	0.00049426	106.18	3.9406	12.61
GO:0023056	positive regulation of signaling	0.00049426	106.18	3.9406	12.61
GO:0043549	regulation of kinase activity	0.000515985	135.02	5.011	14.62
GO:0045859	regulation of protein kinase activity	0.000515985	135.02	5.011	14.62
GO:0043408	regulation of MAPK cascade	0.000519	86.3	3.2035	11.26
GO:0010647	positive regulation of cell communication	0.00055839	107.69	3.9976	12.61
GO:0048582	positive regulation of post-embryonic development	0.000617527	93.23	3.4604	11.49
GO:0001932	regulation of protein phosphorylation	0.000648	138.24	5.1307	14.62
GO:0051338	regulation of transferase activity	0.00072659	140.02	5.1975	14.62
GO:0042325	regulation of phosphorylation	0.00086572	142.59	5.2927	14.62
GO:0009867	jasmonic acid mediated signaling pathway	0.000886083	211.29	7.8424	18.91
GO:0048509	regulation of meristem development	0.000894845	193.55	7.1838	17.74
GO:0009311	oligosaccharide metabolic process	0.00090625	272.33	10.1072	22.25
GO:0009639	response to red or far red light	0.00095655	434.29	16.1192	30.32
GO:0071395	cellular response to jasmonic acid stimulus	0.000979405	213.29	7.9164	18.91
GO:1901701	cellular response to oxygen-containing compound	0.00102258	800.56	29.7129	48.72
GO:0080090	regulation of primary metabolic process	0.00102317	1765.44	65.5256	91.03
GO:0051240	positive regulation of multicellular organismal process	0.00104896	99.71	3.7017	11.49
GO:0009739	response to gibberellin	0.00113103	141.04	5.2348	14.01
GO:0035556	intracellular signal transduction	0.00120745	552.9	20.5215	36.52
GO:0009908	flower development	0.00123383	862.63	32.0174	50.51
GO:0090567	reproductive shoot system development	0.00137767	889.28	33.0065	51.51
GO:0051094	positive regulation of developmental process	0.00148574	104.28	3.8705	11.49
GO:1902531	regulation of intracellular signal transduction	0.00174299	105.66	3.9219	11.7
GO:0005984	disaccharide metabolic process	0.002007	232.01	8.6113	18.76
GO:0010075	regulation of meristem growth	0.00213858	151.51	5.6234	14.3
GO:0009966	regulation of signal transduction	0.00217104	267.87	9.942	21.06
GO:0023051	regulation of signaling	0.00217104	267.87	9.942	21.06
GO:0048827	phyllome development	0.0022795	769.23	28.5506	45.02
GO:0048584	positive regulation of response to stimulus	0.0022968	185.91	6.9001	16.01
GO:0010646	regulation of cell communication	0.00230335	269.38	9.9986	21.06
GO:0072330	monocarboxylic acid biosynthetic process	0.00266892	549.04	20.3779	34.72
GO:0009753	response to jasmonic acid	0.0033157	392.16	14.5557	26.69
GO:0010941	regulation of cell death	0.00344927	309.92	11.5027	22.66
GO:0071396	cellular response to lipid	0.0035007	318.14	11.8081	22.76
GO:0033993	response to lipid	0.0035804	745.19	27.6585	43.55
GO:0035266	meristem growth	0.00364626	161.46	5.9926	14.3
GO:0009893	positive regulation of metabolic process	0.00371099	719.16	26.6926	42.29
GO:0048646	anatomical structure formation involved in morphogenesis	0.0040341	254.26	9.4373	19.02
GO:0043085	positive regulation of catalytic activity	0.004256	239.69	8.8965	18.17
GO:0031399	regulation of protein modification process	0.00428338	280.25	10.4013	20.84
GO:0080134	regulation of response to stress	0.00493213	448.5	16.647	29.17
GO:0019220	regulation of phosphate metabolic process	0.0049854	277.78	10.3103	20.44
GO:0006355	regulation of transcription, DNA-templated	0.0050154	1212.23	44.9923	63.01
GO:1903506	regulation of nucleic acid-templated transcription	0.0050154	1212.23	44.9923	63.01
GO:2001141	regulation of RNA biosynthetic process	0.0050154	1212.23	44.9923	63.01
GO:0051174	regulation of phosphorus metabolic process	0.0051638	278.78	10.3475	20.44
GO:0043067	regulation of programmed cell death	0.00576773	295.75	10.9772	21.23
GO:0009696	salicylic acid metabolic process	0.00601558	153.66	5.7033	13.67
GO:0051252	regulation of RNA metabolic process	0.0064328	1226.7	45.5289	63.01
GO:0018958	phenol-containing compound metabolic process	0.00648626	163.29	6.0607	14.17
GO:0009697	salicylic acid biosynthetic process	0.00789719	140.87	5.229	12.67
GO:0031347	regulation of defense response	0.0079649	423.5	15.7196	27.17
GO:0046189	phenol-containing compound biosynthetic process	0.00814875	149.5	5.5491	13.17
GO:0009627	systemic acquired resistance	0.00918792	328.62	12.197	22.52
GO:0060255	regulation of macromolecule metabolic process	0.0093833	1782.22	66.1477	85.46
GO:0009620	response to fungus	0.00959316	401.3	14.8948	25.66

## Sheet: DAYLENGTH Down
Upregulated when DAYLENGTH is low
	GO Category	P-value Fishers exact Test	Annotated	Expected	Significant
GO:0042254	ribosome biogenesis	6.44799e-12	438.76	25.6083	66.28
GO:0006412	translation	8.21617e-10	677.51	39.5422	83.62
GO:0034660	ncRNA metabolic process	2.3452e-09	573.58	33.4771	72.65
GO:0006364	rRNA processing	3.40043e-09	347.63	20.2893	51.39
GO:0072528	pyrimidine-containing compound biosynthetic process	4.22923e-09	159.01	9.2808	32.27
GO:0016072	rRNA metabolic process	4.93053e-09	351.63	20.5225	51.39
GO:0072527	pyrimidine-containing compound metabolic process	1.72631e-08	169.01	9.8645	32.27
GO:0034470	ncRNA processing	2.10596e-08	432.86	25.2639	57.19
GO:0009218	pyrimidine ribonucleotide metabolic process	5.27617e-08	133.47	7.7898	27.73
GO:0009220	pyrimidine ribonucleotide biosynthetic process	5.27617e-08	133.47	7.7898	27.73
GO:0006220	pyrimidine nucleotide metabolic process	8.52128e-08	143.01	8.3464	28.27
GO:0006221	pyrimidine nucleotide biosynthetic process	8.52128e-08	143.01	8.3464	28.27
GO:0001510	RNA methylation	3.80153e-07	149.84	8.7453	28.21
GO:0009260	ribonucleotide biosynthetic process	7.36658e-07	214.38	12.5121	33.75
GO:0046390	ribose phosphate biosynthetic process	7.36658e-07	214.38	12.5121	33.75
GO:0006090	pyruvate metabolic process	2.95248e-06	576.45	33.6448	63.24
GO:0044281	small molecule metabolic process	2.22865e-05	3094.59	180.614	233
GO:0019752	carboxylic acid metabolic process	2.25919e-05	2172.37	126.79	172.35
GO:0043436	oxoacid metabolic process	2.38044e-05	2261.37	131.984	178.04
GO:0006082	organic acid metabolic process	2.42537e-05	2262.37	132.042	178.04
GO:0009259	ribonucleotide metabolic process	3.52789e-05	281.16	16.4104	35.83
GO:0010467	gene expression	5.52759e-05	2544.16	148.489	196.22
GO:0007005	mitochondrion organization	5.83146e-05	150.57	8.7884	23.06
GO:1901576	organic substance biosynthetic process	8.44751e-05	5227.34	305.092	359.87
GO:0006626	protein targeting to mitochondrion	9.7981e-05	111.61	6.5139	18.59
GO:0070585	protein localization to mitochondrion	9.7981e-05	111.61	6.5139	18.59
GO:0072655	establishment of protein localization to mitochondrion	9.7981e-05	111.61	6.5139	18.59
GO:0044249	cellular biosynthetic process	0.000112913	5009.88	292.399	345.67
GO:0009165	nucleotide biosynthetic process	0.000114176	362.04	21.1304	40.94
GO:1901293	nucleoside phosphate biosynthetic process	0.000114176	362.04	21.1304	40.94
GO:0019693	ribose phosphate metabolic process	0.000114324	525.94	30.6967	53.7
GO:0006399	tRNA metabolic process	0.000115379	221.11	12.9053	28.78
GO:0016070	RNA metabolic process	0.000208897	2518.3	146.98	188.35
GO:0006096	glycolytic process	0.000286496	302.79	17.6722	34.7
GO:0042430	indole-containing compound metabolic process	0.000333355	109.99	6.4193	17.44
GO:0090407	organophosphate biosynthetic process	0.000377417	895.56	52.2691	78.59
GO:0006725	cellular aromatic compound metabolic process	0.000390463	4239.74	247.45	293.26
GO:0032787	monocarboxylic acid metabolic process	0.000412505	1418.15	82.7698	114.55
GO:0001666	response to hypoxia	0.000418275	63.45	3.7032	12.35
GO:0036293	response to decreased oxygen levels	0.000547038	65.45	3.8201	12.35
GO:0009658	chloroplast organization	0.000579865	301.83	17.6163	33.04
GO:0006839	mitochondrial transport	0.00066057	157.81	9.2106	21
GO:0034641	cellular nitrogen compound metabolic process	0.00072933	4053.5	236.581	279.43
GO:0046483	heterocycle metabolic process	0.00076354	4025.61	234.953	277.62
GO:0009451	RNA modification	0.00131213	333.74	19.4788	34.95
GO:0006139	nucleobase-containing compound metabolic process	0.00132603	3573.39	208.56	248.15
GO:0019637	organophosphate metabolic process	0.00157785	1220.11	71.2115	97.41
GO:0009651	response to salt stress	0.00208524	840.21	49.0386	70.75
GO:0044724	single-organism carbohydrate catabolic process	0.00214089	415.85	24.2712	40.15
GO:0007030	Golgi organization	0.00219137	226.56	13.2227	25.54
GO:0044271	cellular nitrogen compound biosynthetic process	0.00255221	2124.29	123.983	154.87
GO:0018130	heterocycle biosynthetic process	0.00292255	2165.41	126.384	157.1
GO:0009117	nucleotide metabolic process	0.00295682	752.77	43.935	63.76
GO:0006753	nucleoside phosphate metabolic process	0.00304238	753.77	43.9939	63.76
GO:1901564	organonitrogen compound metabolic process	0.00356177	1975.89	115.322	144.3
GO:0046686	response to cadmium ion	0.00358634	772.03	45.0585	65.02
GO:0042435	indole-containing compound biosynthetic process	0.0041328	83.16	4.8538	12.47
GO:1901566	organonitrogen compound biosynthetic process	0.00469869	1213.08	70.8012	93.93
GO:0019288	isopentenyl diphosphate biosynthetic process, methylerythritol 4-phosphate pathway	0.0048845	298.8	17.4392	29.54
GO:0034645	cellular macromolecule biosynthetic process	0.004944	2989.68	174.492	206.96
GO:0006094	gluconeogenesis	0.0055638	207.06	12.0854	22.45
GO:0016052	carbohydrate catabolic process	0.00556785	509.39	29.7297	45.1
GO:0090304	nucleic acid metabolic process	0.0058985	3019.12	176.21	207.62
GO:0009240	isopentenyl diphosphate biosynthetic process	0.0059404	303.26	17.6999	29.54
GO:0046490	isopentenyl diphosphate metabolic process	0.0059404	303.26	17.6999	29.54
GO:0006970	response to osmotic stress	0.0060383	911.28	53.1869	72.75
GO:0043414	macromolecule methylation	0.00611706	455.34	26.5761	41.35
GO:0006833	water transport	0.0063171	191.56	11.1801	20.92
GO:0042044	fluid transport	0.0063171	191.56	11.1801	20.92
GO:0019438	aromatic compound biosynthetic process	0.00671	2340.62	136.609	165.22
GO:0019319	hexose biosynthetic process	0.0068315	211.06	12.3184	22.45
GO:0006081	cellular aldehyde metabolic process	0.0069513	541.9	31.6278	46.56
GO:0034654	nucleobase-containing compound biosynthetic process	0.0070885	1757.62	102.583	127.83
GO:0009059	macromolecule biosynthetic process	0.0077731	3071.2	179.25	209.96
GO:0006164	purine nucleotide biosynthetic process	0.0078489	125.68	7.3352	15.25
GO:0019682	glyceraldehyde-3-phosphate metabolic process	0.0083385	426.2	24.8754	37.89
GO:0055086	nucleobase-containing small molecule metabolic process	0.0083536	806.98	47.0993	64.76
GO:0016144	S-glycoside biosynthetic process	0.0088015	167.11	9.753	18.41
GO:0019758	glycosinolate biosynthetic process	0.0088015	167.11	9.753	18.41
GO:0019761	glucosinolate biosynthetic process	0.0088015	167.11	9.753	18.41

## Sheet: PROVENANCE Up
Upregulated in Cameron Lake compared to Salmon Arm
	GO Category	P-value Fishers exact Test	Annotated	Expected	Significant
GO:1901564	organonitrogen compound metabolic process	1.46445e-09	1975.89	33.2266	70.72
GO:1901566	organonitrogen compound biosynthetic process	1.0602e-07	1213.08	20.3992	47.96
GO:0006720	isoprenoid metabolic process	1.58578e-07	521.75	8.7741	29.46
GO:0051186	cofactor metabolic process	2.72348e-07	744.53	12.5201	35.41
GO:0044281	small molecule metabolic process	3.38752e-07	3094.59	52.0399	88.72
GO:0009657	plastid organization	5.10558e-07	508.36	8.549	28.34
GO:0008299	isoprenoid biosynthetic process	7.69262e-07	497.4	8.3645	27.46
GO:0043436	oxoacid metabolic process	7.902e-07	2261.37	38.028	69.73
GO:0006082	organic acid metabolic process	7.97707e-07	2262.37	38.0446	69.73
GO:0006081	cellular aldehyde metabolic process	1.24596e-06	541.9	9.1126	28.28
GO:0019288	isopentenyl diphosphate biosynthetic process, methylerythritol 4-phosphate pathway	1.59169e-06	298.8	5.0243	19.6
GO:0009240	isopentenyl diphosphate biosynthetic process	1.95383e-06	303.26	5.0995	19.6
GO:0046490	isopentenyl diphosphate metabolic process	1.95383e-06	303.26	5.0995	19.6
GO:0019682	glyceraldehyde-3-phosphate metabolic process	2.02251e-06	426.2	7.1678	24.52
GO:0006778	porphyrin-containing compound metabolic process	2.3778e-06	335.4	5.6398	21.34
GO:0033013	tetrapyrrole metabolic process	2.51184e-06	337.02	5.6673	21.34
GO:0019752	carboxylic acid metabolic process	2.96954e-06	2172.37	36.5313	65.76
GO:0006790	sulfur compound metabolic process	3.30217e-06	708.1	11.908	31.81
GO:0044711	single-organism biosynthetic process	4.27247e-06	3158.82	53.12	86.65
GO:0090407	organophosphate biosynthetic process	1.43179e-05	895.56	15.0602	34.94
GO:0016108	tetraterpenoid metabolic process	1.92142e-05	189.24	3.1824	14.16
GO:0016116	carotenoid metabolic process	1.92142e-05	189.24	3.1824	14.16
GO:0034660	ncRNA metabolic process	2.0599e-05	573.58	9.6459	26.58
GO:0015994	chlorophyll metabolic process	2.43291e-05	284.84	4.79	17.68
GO:0019252	starch biosynthetic process	2.49415e-05	225.38	3.7901	15.21
GO:0006520	cellular amino acid metabolic process	2.83621e-05	963.11	16.1954	35.33
GO:0008610	lipid biosynthetic process	2.91052e-05	988.28	16.6199	36.73
GO:0006779	porphyrin-containing compound biosynthetic process	3.26355e-05	246.02	4.1374	16
GO:0044272	sulfur compound biosynthetic process	3.65801e-05	564.46	9.4923	24.65
GO:0033014	tetrapyrrole biosynthetic process	3.78835e-05	249.64	4.1978	16
GO:0072524	pyridine-containing compound metabolic process	4.02616e-05	286.27	4.8149	17.57
GO:0006090	pyruvate metabolic process	5.22162e-05	576.45	9.6938	24.95
GO:0044283	small molecule biosynthetic process	6.23501e-05	1392.59	23.4181	44.58
GO:0008654	phospholipid biosynthetic process	7.77433e-05	437.97	7.3653	20.6
GO:0019637	organophosphate metabolic process	8.32611e-05	1220.11	20.518	40.61
GO:0006644	phospholipid metabolic process	9.10733e-05	491.99	8.2738	22.03
GO:0006733	oxidoreduction coenzyme metabolic process	9.63218e-05	344.34	5.7905	18.47
GO:0009409	response to cold	0.000115311	687.62	11.563	27.17
GO:0006629	lipid metabolic process	0.000123447	1473.22	24.7741	45.99
GO:0005982	starch metabolic process	0.000124273	305.44	5.1368	16.73
GO:0051188	cofactor biosynthetic process	0.000127982	411.49	6.9201	19.8
GO:0044255	cellular lipid metabolic process	0.000164817	1273.11	21.4102	41.2
GO:0009668	plastid membrane organization	0.000167373	265.07	4.4582	15.49
GO:0010027	thylakoid membrane organization	0.000167373	265.07	4.4582	15.49
GO:0015979	photosynthesis	0.000186994	471.53	7.9295	21.63
GO:0006721	terpenoid metabolic process	0.000190628	307.35	5.1689	16.42
GO:0009658	chloroplast organization	0.000199391	301.83	5.0756	16.4
GO:0000096	sulfur amino acid metabolic process	0.000202717	407.57	6.8541	18.43
GO:0016109	tetraterpenoid biosynthetic process	0.000206571	179.14	3.013	12.16
GO:0016117	carotenoid biosynthetic process	0.000206571	179.14	3.013	12.16
GO:0019684	photosynthesis, light reaction	0.000234979	359.87	6.0517	18.35
GO:0006732	coenzyme metabolic process	0.000256646	544.35	9.1544	22.9
GO:0010207	photosystem II assembly	0.000277797	195.95	3.2949	12.96
GO:0010114	response to red light	0.00030084	139.05	2.3389	10.32
GO:0009416	response to light stimulus	0.000305923	1239.03	20.8361	39.14
GO:0009639	response to red or far red light	0.000307917	434.29	7.3033	19.22
GO:0000097	sulfur amino acid biosynthetic process	0.000350321	345.73	5.8141	16.2
GO:0006091	generation of precursor metabolites and energy	0.000355459	861.67	14.4906	30.25
GO:0046148	pigment biosynthetic process	0.000365886	414.3	6.9664	18.99
GO:0008652	cellular amino acid biosynthetic process	0.0003742	602.2	10.1272	22.95
GO:0000023	maltose metabolic process	0.000396461	179.87	3.025	11.43
GO:0015995	chlorophyll biosynthetic process	0.000401575	198.46	3.3376	12.34
GO:0046496	nicotinamide nucleotide metabolic process	0.000420801	275.84	4.6392	15.24
GO:0019362	pyridine nucleotide metabolic process	0.000433782	276.84	4.6552	15.24
GO:0042440	pigment metabolic process	0.000434275	517.48	8.7023	21.89
GO:0006534	cysteine metabolic process	0.0004465	239.1	4.0204	12.85
GO:0016143	S-glycoside metabolic process	0.000501433	212.57	3.5746	12.29
GO:0019757	glycosinolate metabolic process	0.000501433	212.57	3.5746	12.29
GO:0019760	glucosinolate metabolic process	0.000501433	212.57	3.5746	12.29
GO:0034470	ncRNA processing	0.000538314	432.86	7.2794	19.33
GO:0006364	rRNA processing	0.000595791	347.63	5.8455	16.89
GO:0006098	pentose-phosphate shunt	0.000615973	252.3	4.2427	14.24
GO:0016072	rRNA metabolic process	0.000661812	351.63	5.9134	16.89
GO:0051156	glucose 6-phosphate metabolic process	0.000705072	256.73	4.317	14.24
GO:0016114	terpenoid biosynthetic process	0.000756328	280.1	4.7098	14.42
GO:0006739	NADP metabolic process	0.000786759	260.3	4.3767	14.24
GO:0055114	oxidation-reduction process	0.000980797	1537.06	25.8481	43.91
GO:0044249	cellular biosynthetic process	0.00103641	5009.88	84.2476	109.35
GO:0032787	monocarboxylic acid metabolic process	0.00106345	1418.15	23.848	40.57
GO:0009250	glucan biosynthetic process	0.00118288	418.05	7.0303	17.38
GO:0009642	response to light intensity	0.0012402	318.84	5.3614	14.8
GO:0019344	cysteine biosynthetic process	0.0012438	234.1	3.9374	11.85
GO:0016053	organic acid biosynthetic process	0.00136842	1087.21	18.2834	32.85
GO:0046394	carboxylic acid biosynthetic process	0.00136842	1087.21	18.2834	32.85
GO:0009070	serine family amino acid biosynthetic process	0.0015669	241.1	4.0546	11.85
GO:0042743	hydrogen peroxide metabolic process	0.00174984	307.66	5.1734	14.01
GO:1901576	organic substance biosynthetic process	0.00183465	5227.34	87.9043	111.71
GO:1901657	glycosyl compound metabolic process	0.0018954	416.95	7.0118	16.78
GO:1901607	alpha-amino acid biosynthetic process	0.0021125	494.55	8.3164	18.2
GO:0009069	serine family amino acid metabolic process	0.00220044	314.8	5.2939	13.65
GO:0042254	ribosome biogenesis	0.00234484	438.76	7.3787	17.79
GO:0005984	disaccharide metabolic process	0.0025348	232.01	3.9011	11.43
GO:1901362	organic cyclic compound biosynthetic process	0.00254036	2549.39	42.8717	61.89
GO:0009644	response to high light intensity	0.00277661	259.44	4.3626	12.32
GO:0033692	cellular polysaccharide biosynthetic process	0.00289636	554.06	9.3176	19.67
GO:0006073	cellular glucan metabolic process	0.00333307	560.07	9.4183	19.73
GO:0044042	glucan metabolic process	0.00333307	560.07	9.4183	19.73
GO:1901605	alpha-amino acid metabolic process	0.0035771	705.32	11.861	22.63
GO:0055086	nucleobase-containing small molecule metabolic process	0.00388562	806.98	13.5704	25.82
GO:0043085	positive regulation of catalytic activity	0.00391682	239.69	4.0311	11.21
GO:1901137	carbohydrate derivative biosynthetic process	0.00408881	805.38	13.5436	25.28
GO:0072593	reactive oxygen species metabolic process	0.00421373	357	6.0031	14.49
GO:0022900	electron transport chain	0.00422692	259.96	4.3718	12.01
GO:0009117	nucleotide metabolic process	0.00460152	752.77	12.6591	24.34
GO:0006753	nucleoside phosphate metabolic process	0.00466603	753.77	12.6759	24.34
GO:0009311	oligosaccharide metabolic process	0.0050165	272.33	4.5796	11.91
GO:0009793	embryo development ending in seed dormancy	0.00534765	578.26	9.7243	19.34
GO:0034637	cellular carbohydrate biosynthetic process	0.00568456	593.1	9.9737	19.67
GO:0044264	cellular polysaccharide metabolic process	0.00615447	698.08	11.7394	22.02
GO:0019693	ribose phosphate metabolic process	0.00624266	525.94	8.8449	18.74
GO:0006399	tRNA metabolic process	0.0063324	221.11	3.7185	10.14
GO:0000271	polysaccharide biosynthetic process	0.00696052	626.19	10.5302	20.24
GO:1901617	organic hydroxy compound biosynthetic process	0.0070672	499.14	8.3937	17.61
GO:1901659	glycosyl compound biosynthetic process	0.0079128	261.88	4.4041	11.04
GO:0009790	embryo development	0.008945	681.93	11.4665	21.09
GO:0009893	positive regulation of metabolic process	0.008987	719.16	12.0935	21.98
GO:0019438	aromatic compound biosynthetic process	0.00904227	2340.62	39.3611	55

## Sheet: PROVENANCE Down
Upregulated in Salmon Arm compared to Cameron Lake
	GO Category	P-value Fishers exact Test	Annotated	Expected	Significant
GO:0009698	phenylpropanoid metabolic process	0.00074946	218.18	3.6093	12.96
