# Supplementary material for: Transcriptome responses to temperature, water availability and photoperiod are conserved among mature trees of two divergent Douglas-fir provenances from a coastal and an interior habitat
Source: BMC Genomics. 2016 Aug 26;17(1):682. doi: 10.1186/s12864-016-3022-6 (PMC5002200; doi:10.1186/s12864-016-3022-6)
Supplement: Additional file 3: Table S2. — Functional annotation of differentially expressed PUTs within overrepresented GO categories. P-values from the test of differential expression were averaged over all PUTs (PUTs) with the same best hit in the RefSeq data base. Annotations are ranked (Rank) according to the absolute log10 transformed P-value (p_Value_log) from the test of differential expression. Accession = RefSeq ID of the best hit in the RefSeq data base, GI = NCBI Entrez ID of the best hit in the RefSeq data base, Ara = best hit in the Arabidopsis thaliana peptide data base (TAIR10), Annot = annotation inferred by the Blast2GO pipeline, Ara ID = Arabidopsis thaliana gene id, GO Reference = GO annotation shown in Fig. 6, PUTs = significant PUTs, separated by “--”, BLAST TAIR10 = e-value of the best hit in the TAIR10 peptide database inferred by a BLASTX search for the corresponding PUT, separated by “--”, BLAST RefSeq = e-value of the best hit in the RefSeq database inferred by a BLASTX search for the corresponding PUT, separated by “--”. (XLSX 738 kb) [file 12864_2016_3022_MOESM3_ESM.xlsx]

## Sheet: DAYLENGTH_Down
Upregulated when DAYLENGTH is low
Rank	p_Value_log	Accession	GI	Ara	Annot	Ara ID	Description	Sig. GO Categories	Row in Heatmap	PUTs	BLAST TAIR10	BLAST RefSeq
"1	29.45	XP_002513360.1	255544598	AT1G56170	nuclear transcription factor y subunit c 9 like isoform 2	ATHAP5B	Encodes a protein with similarity to a subunit of the CCAAT promoter motif binding complex of yeast.One of two members of this class (HAP5B) and expressed in vegetative and reproductive tissues""nuclear factor Y subunit C2"" (NF-YC2) CONTAINS InterPro DOMAIN/s: Transcription factor CBF/NF-Y/archaeal histone (InterPro:IPR003958) Histone-fold (InterPro:IPR009072) BEST Arabidopsis thaliana protein m…	organic substance biosynthetic process -- cellular biosynthetic process -- cellular aromatic compound metabolic process -- cellular nitrogen compound biosynthetic process -- heterocycle biosynthetic process -- cellular macromolecule biosynthetic process -- macromolecule biosynthetic process -- nucleobase-containing compound biosynthetic process -- aromatic compound biosynthetic process	-- 6 -- 7 -- 8 -- 10 -- 11 -- 12"	isotig42527--GAEK01019325.1	3.119949E-48--6.713340E-58	3.421350E-66--1.159200E-65
"2	27.38	XP_003626132.1	357511687	AT3G05880	stress induced hydrophobic peptide	RCI2A	Induced by low temperatures dehydration and salt stress and ABA. Encodes a small (54 amino acids) highly hydrophobic protein that bears two potential transmembrane domains.RARE-COLD-INDUCIBLE 2A (RCI2A) CONTAINS InterPro DOMAIN/s: Uncharacterised protein family UPF0057 (InterPro:IPR000612) BEST Arabidopsis thaliana protein match is: Low temperature and salt responsive protein family (TAIR:AT3G058…	oxoacid metabolic process -- carboxylic acid metabolic process -- glycolytic process -- monocarboxylic acid metabolic process -- single-organism carbohydrate catabolic process -- Golgi organization -- carbohydrate catabolic process -- water transport -- fluid transport -- response to cadmium ion	-- 25 -- 33 -- 34"	isotig20021--isotig70564--isotig107001--isotig20023--GAEK01011217.1	7.126946E-13--6.374122E-20--1.943180E-16--1.170416E-12--1.987070E-14	1.413250E-16--9.093400E-25--9.130240E-19--3.628610E-16--2.169950E-16
"3	26.32	XP_002531681.1	255581759	AT3G60750	chloroplastic like	NA	Transketolase FUNCTIONS IN: catalytic activity transketolase activity INVOLVED IN: response to cadmium ion response to salt stress LOCATED IN: chloroplast stroma chloroplast chloroplast envelope EXPRESSED IN: 27 plant structures EXPRESSED DURING: 17 growth stages CONTAINS InterPro DOMAIN/s: Transketolase bacterial-like (InterPro:IPR005478) Transketolase N-terminal (InterPro:IPR005474) Transketola…	oxoacid metabolic process -- carboxylic acid metabolic process -- organic substance biosynthetic process -- cellular biosynthetic process -- glycolytic process -- monocarboxylic acid metabolic process -- isopentenyl diphosphate biosynthetic process methylerythritol 4-phosphate pathway -- isopentenyl diphosphate biosynthetic process -- single-organism carbohydrate catabolic process -- Golgi organi…	-- 22 -- 23 -- 24 -- 25 -- 29 -- 30 -- 33 -- 34 -- 36 -- 37"	GAEK01028128.1	0.000000E+00	0.000000E+00
"4	25.55	XP_002991119.1	302818893	AT4G18130	phytochrome a like	PHYE	member of Histidine Kinasephytochrome E (PHYE) FUNCTIONS IN: protein histidine kinase activity G-protein coupled photoreceptor activity signal transducer activity INVOLVED IN: in 8 processes LOCATED IN: membrane EXPRESSED IN: 22 plant structures EXPRESSED DURING: 13 growth stages CONTAINS InterPro DOMAIN/s: Phytochrome central region (InterPro:IPR013515) Signal transduction histidine kinase core …	organic substance biosynthetic process -- cellular biosynthetic process -- cellular aromatic compound metabolic process -- cellular nitrogen compound biosynthetic process -- heterocycle biosynthetic process -- cellular macromolecule biosynthetic process -- macromolecule biosynthetic process -- nucleobase-containing compound biosynthetic process -- aromatic compound biosynthetic process	-- 6 -- 7 -- 8 -- 10 -- 11 -- 12"	GAEK01018950.1	0.000000E+00	0.000000E+00
"5	25.39	XP_002283745.1	225429918	AT5G25830	gata transcription factor 12 like	GATA12	Encodes a member of the GATA factor family of zinc finger transcription factors.GATA transcription factor 12 (GATA12) CONTAINS InterPro DOMAIN/s: Zinc finger NHR/GATA-type (InterPro:IPR013088) Transcription factor GATA plant (InterPro:IPR016679) Zinc finger GATA-type (InterPro:IPR000679) BEST Arabidopsis thaliana protein match is: GATA transcription factor 9 (TAIR:AT4G32890.1) Has 1807 Blast hits…	organic substance biosynthetic process -- cellular biosynthetic process -- cellular aromatic compound metabolic process -- cellular nitrogen compound biosynthetic process -- heterocycle biosynthetic process -- cellular macromolecule biosynthetic process -- macromolecule biosynthetic process -- nucleobase-containing compound biosynthetic process -- aromatic compound biosynthetic process	-- 6 -- 7 -- 8 -- 10 -- 11 -- 12"	GAEK01013705.1--GAEK01013704.1	1.052390E-38--1.910450E-39	4.097730E-42--1.262390E-42
"6	24.8	XP_004233008.1	460374419	AT1G29390	cold regulated 413 inner membrane protein chloroplastic like	COR314-TM2	Integral membrane protein in the inner envelope of chloroplasts. Provide freezing tolerance.cold regulated 314 thylakoid membrane 2 (COR314-TM2) CONTAINS InterPro DOMAIN/s: Cold acclimation WCOR413 (InterPro:IPR008892) BEST Arabidopsis thaliana protein match is: COLD REGULATED 314 INNER MEMBRANE 1 (TAIR:AT1G29395.1) Has 147 Blast hits to 144 proteins in 27 species: Archae - 0 Bacteria - 0 Metazoa…	response to salt stress -- response to osmotic stress	"	isotig10407--isotig10409	1.827153E-25--1.635909E-25	5.473420E-32--4.868860E-32
"7	24.62	XP_002983073.1	302802638	AT5G62940	dof zinc finger	DOF5.6	HCA2 induces the formation of interfascicular cambium and regulates vascular tissue development in the aerial parts of the plant. Evidence from both gain of function and dominant negative alleles.HIGH CAMBIAL ACTIVITY2 (HCA2) CONTAINS InterPro DOMAIN/s: Zinc finger Dof-type (InterPro:IPR003851) BEST Arabidopsis thaliana protein match is: TARGET OF MONOPTEROS 6 (TAIR:AT5G60200.1) Has 1915 Blast hi…	organic substance biosynthetic process -- cellular biosynthetic process -- cellular aromatic compound metabolic process -- cellular nitrogen compound biosynthetic process -- heterocycle biosynthetic process -- cellular macromolecule biosynthetic process -- macromolecule biosynthetic process -- nucleobase-containing compound biosynthetic process -- aromatic compound biosynthetic process	-- 6 -- 7 -- 8 -- 10 -- 11 -- 12"	GAEK01014307.1--GAEK01014308.1	3.632580E-28--2.847740E-28	7.659210E-29--5.930630E-29
"8	24.12	XP_001764418.1	168023786	AT3G10670	abc transporter i family member chloroplastic like	ABCI6	Plastidic SufC-like ATP-binding cassette/ATPase essential for Arabidopsis embryogenesis. Involved in the biogenesis and/or repair of oxidatively damaged Fe?S clusters. Expressed in embryos and meristems.non-intrinsic ABC protein 7 (NAP7) FUNCTIONS IN: protein binding ATPase activity coupled to transmembrane movement of substances transporter activity INVOLVED IN: iron-sulfur cluster assembly thyl…	rRNA processing -- ncRNA processing -- oxoacid metabolic process -- carboxylic acid metabolic process -- organic substance biosynthetic process -- cellular biosynthetic process -- indole-containing compound metabolic process -- cellular aromatic compound metabolic process -- chloroplast organization -- monocarboxylic acid metabolic process -- indole-containing compound biosynthetic process -- cel…	-- 6 -- 7 -- 8 -- 10 -- 11 -- 12 -- 13 -- 14 -- 15 -- 33 -- 34 -- 36 -- 37"	GAEK01008134.1	4.475270E-131	2.479410E-138
"9	23.53	XP_004293490.1	470114576	AT5G05410	dehydration responsive element binding protein 2c like	DREB2	Encodes a transcription factor that specifically binds to DRE/CRT cis elements (responsive to drought and low-temperature stress). Belongs to the DREB subfamily A-2 of ERF/AP2 transcription factor family (DREB2A). There are eight members in this subfamily including DREB2B. The protein contains one AP2 domain. Overexpression of transcriptional activation domain of DREB2A resulted in significant dr…	organic substance biosynthetic process -- cellular biosynthetic process -- cellular aromatic compound metabolic process -- cellular nitrogen compound biosynthetic process -- heterocycle biosynthetic process -- cellular macromolecule biosynthetic process -- macromolecule biosynthetic process -- nucleobase-containing compound biosynthetic process -- aromatic compound biosynthetic process	-- 6 -- 7 -- 8 -- 10 -- 11 -- 12"	isotig26845--GAEK01009775.1	1.506734E-26--3.914860E-29	6.485110E-37--2.592700E-35
"10	22.92	XP_002519745.1	255557429	AT1G29395	cold regulated 413 inner membrane protein chloroplastic like	COR413-TM1	Integral membrane protein in the inner envelope of chloroplasts. Provide freezing tolerance. Expression is induced by short-term cold-treatment water deprivation and abscisic acid treatment.COLD REGULATED 314 INNER MEMBRANE 1 (COR413IM1) FUNCTIONS IN: molecular_function unknown INVOLVED IN: cold acclimation cellular response to water deprivation cellular response to cold response to abscisic acid…	response to salt stress -- response to osmotic stress	"	isotig77185	1.667336E-15	1.703050E-18
"11	22.89	NP_001234099.1	350538691	AT1G77120	alcohol dehydrogenase 1	ADH	Catalyzes the reduction of acetaldehyde using NADH as reductant. Requires zinc for activity. Dimer. Anaerobic response polypeptide (ANP). Fermentation. The protein undergoes thiolation following treatment with the oxidant tert-butylhydroperoxide.alcohol dehydrogenase 1 (ADH1) FUNCTIONS IN: alcohol dehydrogenase (NAD) activity INVOLVED IN: response to cadmium ion cellular respiration response to s…	response to hypoxia -- response to decreased oxygen levels -- response to salt stress -- response to cadmium ion -- response to osmotic stress	"	GAEK01004693.1	1.132990E-74	5.237800E-77
"12	22.43	NP_196720.1	15239113	AT5G11590	dehydration responsive element binding protein 3 like	TINY2	encodes a member of the DREB subfamily A-4 of ERF/AP2 transcription factor family. The protein contains one AP2 domain. There are 17 members in this subfamily including TINY.TINY2 (TINY2) FUNCTIONS IN: DNA binding sequence-specific DNA binding transcription factor activity INVOLVED IN: regulation of transcription DNA-dependent LOCATED IN: nucleus EXPRESSED IN: shoot apex embryo hypocotyl leaf EXP…	organic substance biosynthetic process -- cellular biosynthetic process -- cellular aromatic compound metabolic process -- cellular nitrogen compound biosynthetic process -- heterocycle biosynthetic process -- cellular macromolecule biosynthetic process -- macromolecule biosynthetic process -- nucleobase-containing compound biosynthetic process -- aromatic compound biosynthetic process	-- 6 -- 7 -- 8 -- 10 -- 11 -- 12"	GAEK01035282.1	5.938140E-41	1.274730E-39
"13	22.31	XP_002512011.1	255541894	AT1G74030	enolase chloroplastic like	ENO1	Encodes the plastid-localized phosphoenolpyruvate enolase. Mutant plants have abnormal trichomes.enolase 1 (ENO1) FUNCTIONS IN: phosphopyruvate hydratase activity INVOLVED IN: trichome morphogenesis LOCATED IN: chloroplast EXPRESSED IN: 26 plant structures EXPRESSED DURING: 13 growth stages CONTAINS InterPro DOMAIN/s: Enolase (InterPro:IPR000941) Enolase C-terminal (InterPro:IPR020810) Enolase co…	oxoacid metabolic process -- carboxylic acid metabolic process -- glycolytic process -- monocarboxylic acid metabolic process -- single-organism carbohydrate catabolic process -- carbohydrate catabolic process	-- 25 -- 33 -- 34"	GAEK01020213.1	0.000000E+00	0.000000E+00
"14	22.19	XP_002274334.1	225455784	AT1G74030	enolase chloroplastic like	ENO1	Encodes the plastid-localized phosphoenolpyruvate enolase. Mutant plants have abnormal trichomes.enolase 1 (ENO1) FUNCTIONS IN: phosphopyruvate hydratase activity INVOLVED IN: trichome morphogenesis LOCATED IN: chloroplast EXPRESSED IN: 26 plant structures EXPRESSED DURING: 13 growth stages CONTAINS InterPro DOMAIN/s: Enolase (InterPro:IPR000941) Enolase C-terminal (InterPro:IPR020810) Enolase co…	oxoacid metabolic process -- carboxylic acid metabolic process -- glycolytic process -- monocarboxylic acid metabolic process -- single-organism carbohydrate catabolic process -- carbohydrate catabolic process	-- 25 -- 33 -- 34"	isotig40905	1.147464E-158	0.000000E+00
"15	22.02	XP_003577717.1	357157196	AT1G77120	alcohol dehydrogenase 1	ADH	Catalyzes the reduction of acetaldehyde using NADH as reductant. Requires zinc for activity. Dimer. Anaerobic response polypeptide (ANP). Fermentation. The protein undergoes thiolation following treatment with the oxidant tert-butylhydroperoxide.alcohol dehydrogenase 1 (ADH1) FUNCTIONS IN: alcohol dehydrogenase (NAD) activity INVOLVED IN: response to cadmium ion cellular respiration response to s…	response to hypoxia -- response to decreased oxygen levels -- response to salt stress -- response to cadmium ion -- response to osmotic stress	"	isotig17661--isotig17662	2.302915E-108--2.127736E-108	1.375000E-144--1.267040E-144
"16	21.98	XP_002281349.2	359477028	AT5G43940	alcohol dehydrogenase 1	ADH2	Encodes a glutathione-dependent formaldehyde dehydrogenase (also known as class III type alcohol dehydrogenase) reduces S-nitrosoglutathione (GSNO) the condensation product of glutathione and NO that is a naturally occurring NO reservoir and also a reactive nitrogen intermediate. Gene expression is reduced by wounding and induced by salicylic acid. Is required for the acclimation of plants to hig…	oxoacid metabolic process -- carboxylic acid metabolic process -- organic substance biosynthetic process -- cellular biosynthetic process -- indole-containing compound metabolic process -- cellular aromatic compound metabolic process -- monocarboxylic acid metabolic process -- indole-containing compound biosynthetic process -- response to hypoxia -- isopentenyl diphosphate biosynthetic process me…	-- 10 -- 11 -- 22 -- 23 -- 24 -- 25 -- 29 -- 30 -- 33 -- 34 -- 36 -- 37"	GAEK01004692.1	3.028850E-107	4.839170E-156
"17	21.69	XP_002531889.1	255582193	AT2G43710	acyl	AtSSI2	Encodes a stearoyl-ACP desaturase involved in fatty acid desaturation. The ssi2 mutants have increased 18:0 and reduced 18:1 fatty acids. Exogenous application of glycerol to wild type plants mimics the ssi2 mutant phenotype. The altered 18:1 fatty acid content in the ssi2 mutants has an impact on SA- and JA-mediated defense signaling. ssi2 mutants resulted in hyper-resistance to green peach aphi…	oxoacid metabolic process -- carboxylic acid metabolic process -- organic substance biosynthetic process -- cellular biosynthetic process -- cellular aromatic compound metabolic process -- monocarboxylic acid metabolic process -- isopentenyl diphosphate biosynthetic process methylerythritol 4-phosphate pathway -- cellular nitrogen compound biosynthetic process -- isopentenyl diphosphate biosynthe…	-- 10 -- 11 -- 12 -- 22 -- 23 -- 24 -- 25 -- 29 -- 30 -- 31 -- 33 -- 34 -- 36 -- 37"	GAEK01030870.1--isotig37950	0.000000E+00--8.421561E-166	0.000000E+00--0.000000E+00
"18	21.42	NP_189201.1	15230871	AT3G25730	ap2 erf and b3 domain containing transcription repressor tem1 like	EDF3	ethylene response DNA binding factor 3 (EDF3) FUNCTIONS IN: sequence-specific DNA binding transcription factor activity INVOLVED IN: regulation of transcription DNA-dependent LOCATED IN: chloroplast EXPRESSED IN: cotyledon hypocotyl root flower seed EXPRESSED DURING: petal differentiation and expansion stage CONTAINS InterPro DOMAIN/s: DNA-binding integrase-type (InterPro:IPR016177) Transcription…	organic substance biosynthetic process -- cellular biosynthetic process -- cellular aromatic compound metabolic process -- cellular nitrogen compound biosynthetic process -- heterocycle biosynthetic process -- cellular macromolecule biosynthetic process -- macromolecule biosynthetic process -- nucleobase-containing compound biosynthetic process -- aromatic compound biosynthetic process	-- 6 -- 7 -- 8 -- 10 -- 11 -- 12 -- 36"	GAEK01019267.1	2.998910E-22	6.437700E-21
"19	21.29	XP_004165188.1	449516307	AT1G12050	fumarylacetoacetase like	AtFAH	Encodes a fumarylacetoacetase that converts fumarylacetoacetate to acetoacetate and fumarate and is likely to be involved in tyrosine catabolism.fumarylacetoacetase putative FUNCTIONS IN: fumarylacetoacetase activity catalytic activity INVOLVED IN: aromatic amino acid family metabolic process metabolic process LOCATED IN: cellular_component unknown EXPRESSED IN: 23 plant structures EXPRESSED DURI…	oxoacid metabolic process -- carboxylic acid metabolic process -- cellular aromatic compound metabolic process	-- 33 -- 34 -- 36"	GAEK01008360.1--isotig25575	0.000000E+00--6.188321E-177	0.000000E+00--0.000000E+00
"20	20.57	XP_002301540.1	224064707	AT1G23800	aldehyde dehydrogenase family 2 member mitochondrial like	ALDH2B	Encodes a mitochondrial aldehyde dehydrogenase nuclear gene for mitochondrial product.aldehyde dehydrogenase 2B7 (ALDH2B7) FUNCTIONS IN: 3-chloroallyl aldehyde dehydrogenase activity aldehyde dehydrogenase (NAD) activity INVOLVED IN: oxidation reduction metabolic process LOCATED IN: mitochondrion EXPRESSED IN: 13 plant structures EXPRESSED DURING: LP.06 six leaves visible 4 anthesis LP.10 ten lea…	cellular biosynthetic process -- response to cadmium ion	"	GAEK01001432.1	0.000000E+00	0.000000E+00
"21	20.4	NP_001236597.1	351725915	AT1G65480	protein heading date 3a like	FT	FT together with LFY promotes flowering and is antagonistic with its homologous gene TERMINAL FLOWER1 (TFL1). FT is expressed in leaves and is induced by long day treatment. Either the FT mRNA or protein is translocated to the shoot apex where it induces its own expression. Recent data suggests that FT protein acts as a long-range signal. FT is a target of CO and acts upstream of SOC1.FLOWERING L…	organic substance biosynthetic process -- cellular biosynthetic process -- cellular aromatic compound metabolic process -- cellular nitrogen compound biosynthetic process -- heterocycle biosynthetic process -- cellular macromolecule biosynthetic process -- macromolecule biosynthetic process -- nucleobase-containing compound biosynthetic process -- aromatic compound biosynthetic process	-- 6 -- 7 -- 8 -- 10 -- 11 -- 12"	GAEK01018727.1	1.750780E-60	4.943140E-71
"22	20.3	XP_003552384.1	356568370	AT3G46210	exosome complex exonuclease rrp46 homolog	NA	Ribosomal protein S5 domain 2-like superfamily protein FUNCTIONS IN: 3'-5'-exoribonuclease activity RNA binding INVOLVED IN: RNA processing LOCATED IN: cellular_component unknown EXPRESSED IN: 20 plant structures EXPRESSED DURING: 13 growth stages CONTAINS InterPro DOMAIN/s: Exoribonuclease phosphorolytic domain 1 (InterPro:IPR001247) Ribosomal protein S5 domain 2-type fold (InterPro:IPR020568) B…	mitochondrion organization -- protein targeting to mitochondrion -- protein localization to mitochondrion -- establishment of protein localization to mitochondrion -- cellular aromatic compound metabolic process -- mitochondrial transport -- RNA modification -- macromolecule methylation	-- 6 -- 7 -- 8 -- 10 -- 11 -- 12 -- 49"	GAEK01017742.1	7.095120E-85	4.002420E-92
"23	20.29	XP_004290929.1	470109283	AT5G25220	homeobox protein knotted 1 like 3 like	KNAT3	A member of class II knotted1-like homeobox gene family (together with KNAT4 and KNAT5). Expressed in: hypocotyl-root boundary anther-filament junction in flowers ovule-funiculus and peduncle-silique boundaries petioles and root. Light-regulated expression with differential response to red/far-red light. KNAT3 promoter activity showed cell-type specific pattern along longitudinal root axis restri…	organic substance biosynthetic process -- cellular biosynthetic process -- cellular aromatic compound metabolic process -- cellular nitrogen compound biosynthetic process -- heterocycle biosynthetic process -- cellular macromolecule biosynthetic process -- macromolecule biosynthetic process -- nucleobase-containing compound biosynthetic process -- aromatic compound biosynthetic process	-- 6 -- 7 -- 8 -- 10 -- 11 -- 12"	isotig39954	2.263785E-65	3.009840E-63
"24	20.25	XP_004293467.1	470114530	AT2G20890	protein thylakoid chloroplastic like	PSB29	Chloroplast-localized Thylakoid formation1 gene product involved in vesicle-mediated formation of thylakoid membranes. Thf1 antisense lines contain abnormal chloroplasts early in leaf development (chloroplasts have loosely stacked thylakoid membranes). Expression was induced in the light and decreased under dark conditions. G-alpha interaction partner that functions downstream of the plasma membr…	rRNA processing -- ncRNA processing -- oxoacid metabolic process -- carboxylic acid metabolic process -- organic substance biosynthetic process -- cellular biosynthetic process -- cellular aromatic compound metabolic process -- chloroplast organization -- monocarboxylic acid metabolic process -- isopentenyl diphosphate biosynthetic process methylerythritol 4-phosphate pathway -- cellular nitrogen…	-- 6 -- 7 -- 8 -- 10 -- 11 -- 12 -- 13 -- 14 -- 15 -- 22 -- 23 -- 24 -- 25 -- 29 -- 30 -- 33 -- 34 -- 41"	isotig40292--GAEK01019540.1	2.488412E-82--3.216030E-103	4.207490E-108--5.081020E-108
"25	20.1	XP_003518297.1	356498926	AT2G16850	mip pip subfamily	PIP2 8	plasma membrane intrinsic protein 2 8 (PIP2 8) FUNCTIONS IN: water channel activity INVOLVED IN: transport transmembrane transport LOCATED IN: membrane EXPRESSED IN: root flower cultured cell leaf CONTAINS InterPro DOMAIN/s: Major intrinsic protein conserved site (InterPro:IPR022357) Aquaporin (InterPro:IPR012269) Major intrinsic protein (InterPro:IPR000425) BEST Arabidopsis thaliana protein matc…	water transport -- fluid transport -- response to osmotic stress	"	isotig54169	1.207224E-79	2.900850E-94
"26	20.03	XP_002302200.1	224066757	AT1G43860	ribosome maturation protein sbds like	NA	sequence-specific DNA binding transcription factors CONTAINS InterPro DOMAIN/s: Ribosome maturation protein SBDS C-terminal (InterPro:IPR018978) Ribosome maturation protein SBDS (InterPro:IPR002140) Ribosome maturation protein SBDS N-terminal (InterPro:IPR019783) Ribosome maturation protein SBDS conserved site (InterPro:IPR018023) Has 1053 Blast hits to 1042 proteins in 349 species: Archae - 219 …	organic substance biosynthetic process -- cellular biosynthetic process -- cellular aromatic compound metabolic process -- cellular nitrogen compound biosynthetic process -- heterocycle biosynthetic process -- cellular macromolecule biosynthetic process -- macromolecule biosynthetic process -- nucleobase-containing compound biosynthetic process -- aromatic compound biosynthetic process	-- 6 -- 7 -- 8 -- 10 -- 11 -- 12 -- 14"	GAEK01024977.1	2.427320E-105	2.804730E-127
"27	20.02	XP_002514192.1	255546265	AT4G29230	nac domain ipr003441	anac075	NAC domain containing protein 75 (NAC075) FUNCTIONS IN: sequence-specific DNA binding transcription factor activity INVOLVED IN: multicellular organismal development regulation of transcription EXPRESSED IN: inflorescence meristem flower EXPRESSED DURING: petal differentiation and expansion stage CONTAINS InterPro DOMAIN/s: No apical meristem (NAM) protein (InterPro:IPR003441) BEST Arabidopsis th…	organic substance biosynthetic process -- cellular biosynthetic process -- cellular aromatic compound metabolic process -- cellular nitrogen compound biosynthetic process -- heterocycle biosynthetic process -- cellular macromolecule biosynthetic process -- macromolecule biosynthetic process -- nucleobase-containing compound biosynthetic process -- aromatic compound biosynthetic process	-- 6 -- 7 -- 8 -- 10 -- 11 -- 12"	isotig26578--GAEK01034307.1	2.948638E-42--1.445830E-117	3.145780E-46--2.101680E-117
"28	19.78	XP_001769461.1	168033918	AT2G31320	poly	PARP1	Encodes a poly(ADP-ribose) polymerase.poly(ADP-ribose) polymerase 2 (PARP2) FUNCTIONS IN: NAD+ ADP-ribosyltransferase activity NAD or NADH binding DNA binding zinc ion binding INVOLVED IN: DNA repair response to oxidative stress response to abscisic acid stimulus protein amino acid ADP-ribosylation response to abiotic stimulus LOCATED IN: intracellular nucleus EXPRESSED IN: 20 plant structures EX…	organic substance biosynthetic process -- cellular biosynthetic process -- cellular aromatic compound metabolic process -- cellular nitrogen compound biosynthetic process -- heterocycle biosynthetic process -- cellular macromolecule biosynthetic process -- macromolecule biosynthetic process -- nucleobase-containing compound biosynthetic process -- aromatic compound biosynthetic process -- macromo…	-- 6 -- 7 -- 8 -- 10 -- 11 -- 12"	GAEK01012019.1	4.252710E-42	4.153850E-52
"29	19.46	XP_004296965.1	470121841	AT4G14070	probable acyl activating enzyme chloroplastic like	AAE15	Plastidic acyl activating enzyme involved in the elongation of exogenous medium-chain fatty acids to 16- and 18-carbon fatty acids.acyl-activating enzyme 15 (AAE15) FUNCTIONS IN: long-chain fatty acid [acyl-carrier-protein] ligase activity INVOLVED IN: fatty acid elongation LOCATED IN: chloroplast plastid chloroplast envelope EXPRESSED IN: 23 plant structures EXPRESSED DURING: 13 growth stages CO…	oxoacid metabolic process -- carboxylic acid metabolic process -- monocarboxylic acid metabolic process	-- 33 -- 34"	GAEK01018189.1	0.000000E+00	0.000000E+00
"30	19.28	XP_002864577.1	297793385	AT5G58490	cinnamoyl reductase 1 like	NA	NAD(P)-binding Rossmann-fold superfamily protein FUNCTIONS IN: coenzyme binding binding cinnamoyl-CoA reductase activity catalytic activity INVOLVED IN: lignin biosynthetic process cellular metabolic process metabolic process LOCATED IN: cellular_component unknown EXPRESSED IN: 24 plant structures EXPRESSED DURING: 15 growth stages CONTAINS InterPro DOMAIN/s: NAD-dependent epimerase/dehydratase (…	oxoacid metabolic process -- organic substance biosynthetic process -- cellular biosynthetic process -- cellular aromatic compound metabolic process -- S-glycoside biosynthetic process -- glycosinolate biosynthetic process -- glucosinolate biosynthetic process -- aromatic compound biosynthetic process	-- 33 -- 34"	isotig18773--isotig18772--GAEK01008235.1	4.736375E-55--1.070542E-116--1.936210E-147	1.401490E-67--4.584810E-147--4.921050E-147
"31	19.23	XP_002285754.1	225459235	AT4G33510	phospho 2 dehydro 3 deoxyheptonate aldolase chloroplastic like	DHS2	Enzyme catalyzing the first committed step in aromatic amino acid biosynthesis3-deoxy-d-arabino-heptulosonate 7-phosphate synthase (DHS2) FUNCTIONS IN: protein binding 3-deoxy-7-phosphoheptulonate synthase activity INVOLVED IN: chorismate biosynthetic process aromatic amino acid family biosynthetic process LOCATED IN: chloroplast EXPRESSED IN: 25 plant structures EXPRESSED DURING: 15 growth stage…	oxoacid metabolic process -- carboxylic acid metabolic process -- organic substance biosynthetic process -- cellular biosynthetic process -- cellular aromatic compound metabolic process -- monocarboxylic acid metabolic process -- aromatic compound biosynthetic process	-- 33 -- 34 -- 36 -- 37"	isotig41270--GAEK01030173.1	2.639201E-138--0.000000E+00	8.018290E-147--0.000000E+00
"32	19.14	XP_002263501.1	225439252	AT4G14070	probable acyl activating enzyme chloroplastic like	AAE15	Plastidic acyl activating enzyme involved in the elongation of exogenous medium-chain fatty acids to 16- and 18-carbon fatty acids.acyl-activating enzyme 15 (AAE15) FUNCTIONS IN: long-chain fatty acid [acyl-carrier-protein] ligase activity INVOLVED IN: fatty acid elongation LOCATED IN: chloroplast plastid chloroplast envelope EXPRESSED IN: 23 plant structures EXPRESSED DURING: 13 growth stages CO…	oxoacid metabolic process -- carboxylic acid metabolic process -- monocarboxylic acid metabolic process	-- 33 -- 34"	isotig76015--GAEK01018190.1	2.450083E-37--0.000000E+00	1.219730E-41--0.000000E+00
"33	19.13	XP_003537121.1	356537208	AT5G43860	chlorophyllase chloroplastic like	ATCLH2	Encodes a chlorophyllase the first enzyme in chlorophyll degradation. It catalyzes the hydrolysis of the ester bond to chlorophyllide and phytol. AtCLH2 has a typical signal sequence for the chloroplast. Gene expression does not respond to methyljasmonate a known promoter of senescence and chlorophyll degradation.chlorophyllase 2 (CLH2) CONTAINS InterPro DOMAIN/s: Chlorophyllase-like (InterPro:IP…	cellular aromatic compound metabolic process	-- 10 -- 11 -- 36"	GAEK01020504.1	1.887400E-84	3.355230E-91
"34	19.05	NP_001044617.1	115440675	AT1G01720	nac domain protein	ANAC002	Belongs to a large family of putative transcriptional activators with NAC domain. Transcript level increases in response to wounding and abscisic acid. ATAF1 attentuates ABA signaling and sythesis. Mutants are hyposensitive to ABA.ATAF1 CONTAINS InterPro DOMAIN/s: No apical meristem (NAM) protein (InterPro:IPR003441) BEST Arabidopsis thaliana protein match is: NAC domain containing protein 32 (TA…	oxoacid metabolic process -- carboxylic acid metabolic process -- organic substance biosynthetic process -- cellular biosynthetic process -- cellular aromatic compound metabolic process -- monocarboxylic acid metabolic process -- cellular nitrogen compound biosynthetic process -- heterocycle biosynthetic process -- cellular macromolecule biosynthetic process -- macromolecule biosynthetic process …	-- 6 -- 7 -- 8 -- 10 -- 11 -- 12 -- 33 -- 34"	GAEK01022019.1	1.740290E-90	4.340240E-93
"35	18.54	XP_004242567.1	460393943	AT2G24280	lysosomal pro x carboxypeptidase like	NA	alpha/beta-Hydrolases superfamily protein FUNCTIONS IN: serine-type peptidase activity serine-type carboxypeptidase activity INVOLVED IN: proteolysis LOCATED IN: endomembrane system lysosome EXPRESSED IN: 22 plant structures EXPRESSED DURING: 13 growth stages CONTAINS InterPro DOMAIN/s: Peptidase S28 (InterPro:IPR008758) BEST Arabidopsis thaliana protein match is: Serine carboxypeptidase S28 fami…	oxoacid metabolic process -- organic substance biosynthetic process -- cellular biosynthetic process -- S-glycoside biosynthetic process -- glycosinolate biosynthetic process -- glucosinolate biosynthetic process	-- 33 -- 34"	GAEK01030958.1	0.000000E+00	0.000000E+00
"36	18.44	XP_001775453.1	168045979	AT5G24490	30s ribosomal protein chloroplastic like	NA	30S ribosomal protein putative FUNCTIONS IN: structural constituent of ribosome binding INVOLVED IN: translation primary metabolic process LOCATED IN: ribosome chloroplast EXPRESSED IN: 22 plant structures EXPRESSED DURING: 13 growth stages CONTAINS InterPro DOMAIN/s: Ribosomal protein S30Ae/sigma 54 modulation protein (InterPro:IPR003489) Has 30201 Blast hits to 17322 proteins in 780 species: Ar…	organic substance biosynthetic process -- cellular biosynthetic process -- cellular macromolecule biosynthetic process -- macromolecule biosynthetic process	-- 8 -- 41"	GAEK01028786.1--isotig38482	5.669250E-76--1.709866E-65	8.009610E-92--3.308370E-91
"37	18.35	XP_003626132.1	357511687	AT3G05890	hydrophobic protein lti6b	RCI2B	RARE-COLD-INDUCIBLE 2B (RCI2B) CONTAINS InterPro DOMAIN/s: Uncharacterised protein family UPF0057 (InterPro:IPR000612) BEST Arabidopsis thaliana protein match is: Low temperature and salt responsive protein family (TAIR:AT3G05880.1) Has 1391 Blast hits to 1391 proteins in 471 species: Archae - 0 Bacteria - 653 Metazoa - 37 Fungi - 280 Plants - 382 Viruses - 0 Other Eukaryotes - 39 (source: NCBI B…	response to salt stress -- response to osmotic stress	"	isotig20021--isotig70564--isotig107001--isotig20023--GAEK01011217.1	7.126946E-13--6.374122E-20--1.943180E-16--1.170416E-12--1.987070E-14	1.413250E-16--9.093400E-25--9.130240E-19--3.628610E-16--2.169950E-16
"38	18.34	XP_001761145.1	168017219	AT1G09570	phytochrome a	FHY2	Light-labile cytoplasmic red/far-red light photoreceptor involved in the regulation of photomorphogenesis. It exists in two inter-convertible forms: Pr and Pfr (active) and functions as a dimer.The N terminus carries a single tetrapyrrole chromophore and the C terminus is involved in dimerization. It is the sole photoreceptor mediating the FR high irradiance response (HIR). Major regulator in red…	organic substance biosynthetic process -- cellular biosynthetic process -- cellular aromatic compound metabolic process -- cellular nitrogen compound biosynthetic process -- heterocycle biosynthetic process -- cellular macromolecule biosynthetic process -- macromolecule biosynthetic process -- nucleobase-containing compound biosynthetic process -- aromatic compound biosynthetic process	-- 6 -- 7 -- 8 -- 10 -- 11 -- 12 -- 41"	isotig45386	5.018761E-94	9.068960E-114
"39	18.18	NP_179277.1	15227302	AT2G16850	aquaporin pip2 7	PIP2 8	plasma membrane intrinsic protein 2 8 (PIP2 8) FUNCTIONS IN: water channel activity INVOLVED IN: transport transmembrane transport LOCATED IN: membrane EXPRESSED IN: root flower cultured cell leaf CONTAINS InterPro DOMAIN/s: Major intrinsic protein conserved site (InterPro:IPR022357) Aquaporin (InterPro:IPR012269) Major intrinsic protein (InterPro:IPR000425) BEST Arabidopsis thaliana protein matc…	water transport -- fluid transport	"	GAEK01036297.1	2.934340E-88	6.299090E-87
"40	18.12	XP_003552198.1	356567992	AT2G37770	aldo keto reductase family 4 member c9 like	AKR4C9	Encodes an NADPH-dependent aldo-keto reductase that can act on a wide variety of substrates in vitro including saturated and unsaturated aldehydes steroids and sugars. GFP-tagged AKR4C9 localizes to the chloroplast where it may play a role in detoxifying reactive carbonyl compounds that threaten to impair the photosynthetic process. Transcript levels for this gene are up-regulated in response to …	response to salt stress -- response to cadmium ion -- response to osmotic stress	"	isotig72800	1.345269E-19	7.777680E-22
"41	17.63	XP_004248146.1	460405364	NONE	uncharacterized protein loc101257605	NA		cellular aromatic compound metabolic process	-- 6 -- 7 -- 10 -- 11 -- 12 -- 15"	GAEK01026728.1	NA	2.832060E-17
"42	17.49	NP_001240075.1	358248126	AT2G39290	cdp diacylglycerol glycerol 3 phosphate 3 phosphatidyltransferase like	PGP1	Encodes a phosphatidylglycerolphosphate synthase 2C which is dual-targeted into chloroplasts and mitochondria. Mutant plants have mutant chloroplasts but normal mitochondria.phosphatidylglycerolphosphate synthase 1 (PGP1) FUNCTIONS IN: CDP-alcohol phosphatidyltransferase activity CDP-diacylglycerol-glycerol-3-phosphate 3-phosphatidyltransferase activity INVOLVED IN: phosphatidylinositol biosynthe…	oxoacid metabolic process -- carboxylic acid metabolic process -- organic substance biosynthetic process -- cellular biosynthetic process -- monocarboxylic acid metabolic process	-- 23 -- 29 -- 30 -- 33 -- 34"	GAEK01018232.1--isotig14090--GAEK01018233.1--isotig14092	4.568770E-77--1.266894E-66--1.827460E-61--1.832087E-54	3.205450E-79--2.091640E-77--1.282080E-63--4.800180E-62
"43	17.33	XP_002313756.1	224105291	AT2G21280	epimerase family protein slr1223 like	ATSULA	A nuclear-encoded plastid-targeted protein (AtSulA) whose overexpression causes severe yet stochastic plastid (shown in chloroplasts and leucoplasts) division defects. The protein does not appear to interact with either AtFtsZ proteins when studied in a yeast two-hybrid system.SULA FUNCTIONS IN: coenzyme binding binding catalytic activity INVOLVED IN: chloroplast fission LOCATED IN: chloroplast p…	oxoacid metabolic process -- carboxylic acid metabolic process -- organic substance biosynthetic process -- cellular biosynthetic process -- ribose phosphate metabolic process -- cellular aromatic compound metabolic process -- chloroplast organization -- monocarboxylic acid metabolic process -- isopentenyl diphosphate biosynthetic process methylerythritol 4-phosphate pathway -- isopentenyl diphos…	-- 10 -- 11 -- 12 -- 22 -- 23 -- 24 -- 25 -- 29 -- 30 -- 31 -- 33 -- 34 -- 36"	isotig21786	1.896770E-117	2.338300E-150
"44	17.32	XP_002963408.1	302759971	AT4G19460	d inositol 3 phosphate glycosyltransferase like	NA	UDP-Glycosyltransferase superfamily protein FUNCTIONS IN: transferase activity transferring glycosyl groups INVOLVED IN: biosynthetic process LOCATED IN: cellular_component unknown EXPRESSED IN: 10 plant structures EXPRESSED DURING: 4 anthesis C globular stage petal differentiation and expansion stage CONTAINS InterPro DOMAIN/s: Glycosyl transferase group 1 (InterPro:IPR001296) BEST Arabidopsis t…	organic substance biosynthetic process -- cellular biosynthetic process -- response to hypoxia -- response to decreased oxygen levels	"	isotig46346--GAEK01026539.1	9.598472E-79--2.623300E-148	4.137810E-111--1.200180E-165
"45	17.31	NP_001057662.1	115468126	AT3G18380	sequence specific dna binding transcription factor	DTF2	sequence-specific DNA binding transcription factors sequence-specific DNA binding FUNCTIONS IN: sequence-specific DNA binding sequence-specific DNA binding transcription factor activity INVOLVED IN: regulation of transcription DNA-dependent EXPRESSED IN: 22 plant structures EXPRESSED DURING: 13 growth stages CONTAINS InterPro DOMAIN/s: Homeobox (InterPro:IPR001356) BEST Arabidopsis thaliana prote…	organic substance biosynthetic process -- cellular biosynthetic process -- cellular aromatic compound metabolic process -- cellular nitrogen compound biosynthetic process -- heterocycle biosynthetic process -- cellular macromolecule biosynthetic process -- macromolecule biosynthetic process -- nucleobase-containing compound biosynthetic process -- aromatic compound biosynthetic process	-- 6 -- 7 -- 8 -- 10 -- 11 -- 12"	isotig26519	4.165291E-42	9.949740E-55
"46	17.26	XP_002526507.1	255571113	AT2G13560	nad dependent malic enzyme 62 kda mitochondrial like	NAD-ME1	Encodes an NAD-dependent malic enzyme (NAD-ME) that does not act on oxaloacetate indicating that it belongs to EC 1.1.1.39. It is a member of the alpha family of NAD-MEs in plants. It appears to function as a homodimer or as a heterodimer with the beta-type NAD-ME2 (At4g00570). NAD-ME1 transcript and protein levels are higher during the night than during the day.NAD-dependent malic enzyme 1 (NAD-…	oxoacid metabolic process -- carboxylic acid metabolic process -- glycolytic process -- monocarboxylic acid metabolic process -- single-organism carbohydrate catabolic process -- Golgi organization -- carbohydrate catabolic process -- response to salt stress -- water transport -- fluid transport -- response to cadmium ion -- response to osmotic stress	-- 25 -- 33 -- 34"	GAEK01012387.1--isotig62937--GAEK01012388.1	0.000000E+00--9.669700E-13--0.000000E+00	0.000000E+00--2.027350E-15--0.000000E+00
"47	17.24	XP_001764893.1	168024739	AT5G53920	ribosomal protein l11 methyltransferase like	NA	ribosomal protein L11 methyltransferase-related FUNCTIONS IN: protein methyltransferase activity INVOLVED IN: protein amino acid methylation LOCATED IN: cytoplasm CONTAINS InterPro DOMAIN/s: Ribosomal protein L11 methyltransferase (InterPro:IPR004498) Ribosomal L11 methyltransferase PrmA (InterPro:IPR010456) Has 1807 Blast hits to 1807 proteins in 277 species: Archae - 0 Bacteria - 0 Metazoa - 73…	organic substance biosynthetic process -- cellular biosynthetic process	-- 34"	GAEK01014649.1--isotig39043	5.873910E-94--1.594172E-83	3.372100E-108--1.403400E-106
"48	17.08	XP_001782339.1	168060714	AT1G09570	phytochrome c like	FHY2	Light-labile cytoplasmic red/far-red light photoreceptor involved in the regulation of photomorphogenesis. It exists in two inter-convertible forms: Pr and Pfr (active) and functions as a dimer.The N terminus carries a single tetrapyrrole chromophore and the C terminus is involved in dimerization. It is the sole photoreceptor mediating the FR high irradiance response (HIR). Major regulator in red…	organic substance biosynthetic process -- cellular biosynthetic process -- cellular aromatic compound metabolic process -- cellular nitrogen compound biosynthetic process -- heterocycle biosynthetic process -- cellular macromolecule biosynthetic process -- macromolecule biosynthetic process -- nucleobase-containing compound biosynthetic process -- aromatic compound biosynthetic process	-- 6 -- 7 -- 8 -- 10 -- 11 -- 12"	isotig49399	2.587738E-29	2.334830E-45
"49	17	XP_002279189.1	225429536	AT2G46210	delta fatty acid desaturase like isoform 1	AtSLD2	Fatty acid/sphingolipid desaturase FUNCTIONS IN: oxidoreductase activity oxidoreductase activity acting on paired donors with oxidation of a pair of donors resulting in the reduction of molecular oxygen to two molecules of water iron ion binding heme binding INVOLVED IN: oxidation reduction fatty acid biosynthetic process lipid metabolic process EXPRESSED IN: 23 plant structures EXPRESSED DURING:…	oxoacid metabolic process -- carboxylic acid metabolic process -- organic substance biosynthetic process -- cellular biosynthetic process -- monocarboxylic acid metabolic process	-- 33 -- 34"	isotig20983--isotig20982	2.651696E-151--3.003680E-151	5.059520E-163--5.758390E-163
"50	16.8	XP_002283518.1	225456270	AT1G56110	nucleolar protein 56 like	NOP56	NOP56-like proteinhomolog of nucleolar protein NOP56 (NOP56) LOCATED IN: nucleolus cell wall EXPRESSED IN: 22 plant structures EXPRESSED DURING: 13 growth stages CONTAINS InterPro DOMAIN/s: Pre-mRNA processing ribonucleoprotein snoRNA-binding domain (InterPro:IPR002687) NOP5 N-terminal (InterPro:IPR012974) NOSIC (InterPro:IPR012976) BEST Arabidopsis thaliana protein match is: NOP56-like pre RNA p…	pyrimidine ribonucleotide metabolic process -- pyrimidine ribonucleotide biosynthetic process -- pyrimidine nucleotide metabolic process -- pyrimidine nucleotide biosynthetic process -- ribose phosphate biosynthetic process -- organic substance biosynthetic process -- cellular biosynthetic process -- ribonucleotide metabolic process -- ribose phosphate metabolic process -- nucleotide biosynthetic…	-- 6 -- 7 -- 10 -- 11 -- 12 -- 29 -- 30 -- 31 -- 34 -- 36 -- 37 -- 49 -- 59 -- 60 -- 61"	GAEK01018985.1	0.000000E+00	0.000000E+00
"51	16.54	NP_194652.1	15233497	AT4G29230	nac domain ipr003441	anac075	NAC domain containing protein 75 (NAC075) FUNCTIONS IN: sequence-specific DNA binding transcription factor activity INVOLVED IN: multicellular organismal development regulation of transcription EXPRESSED IN: inflorescence meristem flower EXPRESSED DURING: petal differentiation and expansion stage CONTAINS InterPro DOMAIN/s: No apical meristem (NAM) protein (InterPro:IPR003441) BEST Arabidopsis th…	organic substance biosynthetic process -- cellular biosynthetic process -- cellular aromatic compound metabolic process -- cellular nitrogen compound biosynthetic process -- heterocycle biosynthetic process -- cellular macromolecule biosynthetic process -- macromolecule biosynthetic process -- nucleobase-containing compound biosynthetic process -- aromatic compound biosynthetic process	-- 6 -- 7 -- 8 -- 10 -- 11 -- 12"	GAEK01018378.1--GAEK01018379.1	3.354250E-85--3.796930E-85	6.249570E-84--6.914560E-84
"52	16.5	XP_002979064.1	302794600	AT1G688401	ap2 domain containing transcription factor	NA		organic substance biosynthetic process -- cellular biosynthetic process -- cellular aromatic compound metabolic process -- cellular nitrogen compound biosynthetic process -- heterocycle biosynthetic process -- cellular macromolecule biosynthetic process -- macromolecule biosynthetic process -- nucleobase-containing compound biosynthetic process -- aromatic compound biosynthetic process	-- 6 -- 7 -- 8 -- 10 -- 11 -- 12 -- 36"	isotig30198--isotig30197	1.697660E-51--7.476082E-52	8.933490E-67--1.598510E-65
"53	16.41	XP_002970923.1	302775013	AT3G04790	probable ribose 5 phosphate isomerase like	EMB3119	Ribose 5-phosphate isomerase type A protein FUNCTIONS IN: ribose-5-phosphate isomerase activity INVOLVED IN: defense response to bacterium reductive pentose-phosphate cycle LOCATED IN: thylakoid chloroplast thylakoid membrane chloroplast stroma chloroplast chloroplast envelope EXPRESSED IN: 26 plant structures EXPRESSED DURING: 14 growth stages CONTAINS InterPro DOMAIN/s: Ribose 5-phosphate isome…	oxoacid metabolic process -- carboxylic acid metabolic process -- organic substance biosynthetic process -- cellular biosynthetic process -- indole-containing compound metabolic process -- ribose phosphate metabolic process -- cellular aromatic compound metabolic process -- monocarboxylic acid metabolic process -- cellular nitrogen compound biosynthetic process -- heterocycle biosynthetic process…	-- 10 -- 11 -- 12 -- 23 -- 24 -- 30 -- 31 -- 33 -- 34 -- 36 -- 37"	isotig40322--GAEK01022024.1	NA--1.519280E-36	3.044900E-100--2.137470E-104
"54	16.26	XP_002270400.1	225463801	AT5G08570	pyruvate cytosolic isozyme like	NA	Pyruvate kinase family protein FUNCTIONS IN: pyruvate kinase activity potassium ion binding magnesium ion binding catalytic activity INVOLVED IN: glycolysis LOCATED IN: cellular_component unknown EXPRESSED IN: 22 plant structures EXPRESSED DURING: 13 growth stages CONTAINS InterPro DOMAIN/s: Pyruvate kinase C-terminal-like (InterPro:IPR015795) Pyruvate kinase active site (InterPro:IPR018209) Pyru…	oxoacid metabolic process -- carboxylic acid metabolic process -- organic substance biosynthetic process -- cellular biosynthetic process -- glycolytic process -- monocarboxylic acid metabolic process -- S-glycoside biosynthetic process -- glycosinolate biosynthetic process -- glucosinolate biosynthetic process -- single-organism carbohydrate catabolic process -- cellular macromolecule biosynthet…	-- 25 -- 33 -- 34"	isotig23508--isotig23507	1.493441E-156--0.000000E+00	0.000000E+00--0.000000E+00
"55	16.2	XP_002971684.1	302779818	AT4G15130	choline phosphate cytidylyltransferase b like	ATCCT2	phosphorylcholine cytidylyltransferase2 (CCT2) CONTAINS InterPro DOMAIN/s: Rossmann-like alpha/beta/alpha sandwich fold (InterPro:IPR014729) Cytidyltransferase-related (InterPro:IPR004821) Cytidylyltransferase (InterPro:IPR004820) BEST Arabidopsis thaliana protein match is: phosphorylcholine cytidylyltransferase (TAIR:AT2G32260.1) Has 2568 Blast hits to 2194 proteins in 660 species: Archae - 25 B…	organic substance biosynthetic process -- cellular biosynthetic process	-- 11 -- 29 -- 30 -- 34 -- 36 -- 37"	GAEK01021626.1	3.818730E-134	5.986680E-153
"56	16.17	XP_003532005.1	356526801	AT1G70480	uncharacterized protein	NA	Domain of unknown function (DUF220) CONTAINS InterPro DOMAIN/s: Protein of unknown function DUF220 (InterPro:IPR003863) BEST Arabidopsis thaliana protein match is: Domain of unknown function (DUF220) (TAIR:AT1G23560.1) Has 35333 Blast hits to 34131 proteins in 2444 species: Archae - 798 Bacteria - 22429 Metazoa - 974 Fungi - 991 Plants - 531 Viruses - 0 Other Eukaryotes - 9610 (source: NCBI BLink…	oxoacid metabolic process -- carboxylic acid metabolic process -- monocarboxylic acid metabolic process	-- 33 -- 34"	GAEK01023102.1	8.675350E-83	2.534070E-86
"57	16.14	XP_002311727.1	224100059	AT1G24360	3 oxoacyl	NA	NAD(P)-binding Rossmann-fold superfamily protein FUNCTIONS IN: 3-oxoacyl-[acyl-carrier-protein] reductase activity copper ion binding INVOLVED IN: oxidation reduction metabolic process fatty acid biosynthetic process LOCATED IN: chloroplast stroma chloroplast chloroplast envelope EXPRESSED IN: 24 plant structures EXPRESSED DURING: 14 growth stages CONTAINS InterPro DOMAIN/s: 3-oxoacyl-(acyl-carri…	oxoacid metabolic process -- carboxylic acid metabolic process -- organic substance biosynthetic process -- cellular biosynthetic process -- monocarboxylic acid metabolic process	-- 33 -- 34"	isotig41423--GAEK01017380.1	7.392779E-107--2.054190E-134	2.295310E-160--9.811570E-160
"58	16.13	XP_003531225.1	356525221	AT5G13930	chalcone synthase	ATCHS	Encodes chalcone synthase (CHS) a key enzyme involved in the biosynthesis of flavonoids. Required for the accumulation of purple anthocyanins in leaves and stems. Also involved in the regulation of auxin transport and the modulation of root gravitropism.TRANSPARENT TESTA 4 (TT4) FUNCTIONS IN: naringenin-chalcone synthase activity INVOLVED IN: in 11 processes LOCATED IN: plant-type vacuole membran…	organic substance biosynthetic process -- cellular biosynthetic process -- cellular aromatic compound metabolic process -- aromatic compound biosynthetic process	-- 34"	isotig52194	4.833114E-64	1.322190E-81
"59	16.13	XP_002267333.1	225466227	AT1G65910	nac domain protein	anac028	NAC domain containing protein 28 (NAC028) FUNCTIONS IN: sequence-specific DNA binding transcription factor activity INVOLVED IN: multicellular organismal development regulation of transcription LOCATED IN: cellular_component unknown EXPRESSED IN: 19 plant structures EXPRESSED DURING: 10 growth stages CONTAINS InterPro DOMAIN/s: No apical meristem (NAM) protein (InterPro:IPR003441) BEST Arabidopsi…	organic substance biosynthetic process -- cellular biosynthetic process -- cellular aromatic compound metabolic process -- cellular nitrogen compound biosynthetic process -- heterocycle biosynthetic process -- cellular macromolecule biosynthetic process -- macromolecule biosynthetic process -- nucleobase-containing compound biosynthetic process -- aromatic compound biosynthetic process	-- 6 -- 7 -- 8 -- 10 -- 11 -- 12"	GAEK01005217.1--GAEK01005214.1--isotig12559--GAEK01005213.1--GAEK01005215.1--GAEK01005211.1--GAEK01005216.1--GAEK01005212.1	2.003140E-76--9.265700E-75--1.694574E-67--9.067110E-75--9.762960E-77--1.891750E-72--1.959780E-76--4.545870E-75	6.272230E-80--8.162020E-78--9.967900E-80--8.143320E-78--3.969090E-80--2.045420E-75--7.006430E-80--5.538110E-78
"60	16.1	XP_002285407.2	359475858	AT5G25220	homeobox protein knotted 1 like 3 like	KNAT3	A member of class II knotted1-like homeobox gene family (together with KNAT4 and KNAT5). Expressed in: hypocotyl-root boundary anther-filament junction in flowers ovule-funiculus and peduncle-silique boundaries petioles and root. Light-regulated expression with differential response to red/far-red light. KNAT3 promoter activity showed cell-type specific pattern along longitudinal root axis restri…	organic substance biosynthetic process -- cellular biosynthetic process -- cellular aromatic compound metabolic process -- cellular nitrogen compound biosynthetic process -- heterocycle biosynthetic process -- cellular macromolecule biosynthetic process -- macromolecule biosynthetic process -- nucleobase-containing compound biosynthetic process -- aromatic compound biosynthetic process	-- 6 -- 7 -- 8 -- 10 -- 11 -- 12"	GAEK01012587.1	1.424030E-122	5.413250E-122
"61	16.04	XP_004293355.1	470114303	AT1G12050	fumarylacetoacetase like	AtFAH	Encodes a fumarylacetoacetase that converts fumarylacetoacetate to acetoacetate and fumarate and is likely to be involved in tyrosine catabolism.fumarylacetoacetase putative FUNCTIONS IN: fumarylacetoacetase activity catalytic activity INVOLVED IN: aromatic amino acid family metabolic process metabolic process LOCATED IN: cellular_component unknown EXPRESSED IN: 23 plant structures EXPRESSED DURI…	oxoacid metabolic process -- carboxylic acid metabolic process -- cellular aromatic compound metabolic process	-- 33 -- 34 -- 36"	GAEK01008361.1--isotig75154	0.000000E+00--3.754269E-27	0.000000E+00--8.033170E-31
"62	15.98	XP_004137700.1	449439854	AT5G01320	pyruvate decarboxylase isozyme 2 like	NA	Thiamine pyrophosphate dependent pyruvate decarboxylase family protein FUNCTIONS IN: in 6 functions LOCATED IN: cellular_component unknown CONTAINS InterPro DOMAIN/s: TPP-binding enzyme conserved site (InterPro:IPR000399) Thiamine pyrophosphate enzyme central domain (InterPro:IPR012000) Pyruvate decarboxylase/indolepyruvate decarboxylase (InterPro:IPR012110) Thiamine pyrophosphate enzyme N-termin…	organic substance biosynthetic process -- response to hypoxia -- response to decreased oxygen levels -- gluconeogenesis -- hexose biosynthetic process	"	GAEK01001183.1--isotig24291	0.000000E+00--0.000000E+00	0.000000E+00--0.000000E+00
"63	15.92	XP_001756103.1	168006813	AT1G75490	partial	NA	encodes a member of the DREB subfamily A-2 of ERF/AP2 transcription factor family. The protein contains one AP2 domain. There are eight members in this subfamily including DREB2A AND DREB2B that are involved in response to drought.Integrase-type DNA-binding superfamily protein CONTAINS InterPro DOMAIN/s: DNA-binding integrase-type (InterPro:IPR016177) Pathogenesis-related transcriptional factor/E…	organic substance biosynthetic process -- cellular biosynthetic process -- cellular aromatic compound metabolic process -- cellular nitrogen compound biosynthetic process -- heterocycle biosynthetic process -- cellular macromolecule biosynthetic process -- macromolecule biosynthetic process -- nucleobase-containing compound biosynthetic process -- aromatic compound biosynthetic process	-- 6 -- 7 -- 8 -- 10 -- 11 -- 12"	GAEK01028556.1	2.818290E-16	2.926350E-19
"64	15.87	XP_002521021.1	255560005	AT2G31320	poly	PARP1	Encodes a poly(ADP-ribose) polymerase.poly(ADP-ribose) polymerase 2 (PARP2) FUNCTIONS IN: NAD+ ADP-ribosyltransferase activity NAD or NADH binding DNA binding zinc ion binding INVOLVED IN: DNA repair response to oxidative stress response to abscisic acid stimulus protein amino acid ADP-ribosylation response to abiotic stimulus LOCATED IN: intracellular nucleus EXPRESSED IN: 20 plant structures EX…	organic substance biosynthetic process -- cellular biosynthetic process -- cellular aromatic compound metabolic process -- cellular nitrogen compound biosynthetic process -- heterocycle biosynthetic process -- cellular macromolecule biosynthetic process -- macromolecule biosynthetic process -- nucleobase-containing compound biosynthetic process -- aromatic compound biosynthetic process -- macromo…	-- 6 -- 7 -- 8 -- 10 -- 11 -- 12"	GAEK01012018.1	4.691890E-42	3.077260E-52
"65	15.8	XP_004309809.1	470148525	AT1G06040	salt tolerance	BBX24	Encodes salt tolerance protein (STO) which confers salt tolerance to yeast cells. Fully complements calcineurin deficient yeast but does not encode a phosphoprotein phosphatase. Sequence has similarities to CONSTANS. STO co-localizes with COP1 and plays a role in light signaling.SALT TOLERANCE (STO) CONTAINS InterPro DOMAIN/s: Zinc finger B-box (InterPro:IPR000315) BEST Arabidopsis thaliana prote…	oxoacid metabolic process -- carboxylic acid metabolic process -- glycolytic process -- monocarboxylic acid metabolic process -- single-organism carbohydrate catabolic process -- Golgi organization -- carbohydrate catabolic process -- response to salt stress -- water transport -- fluid transport -- response to cadmium ion -- response to osmotic stress	-- 25 -- 33 -- 34"	isotig09285	3.237909E-47	3.931070E-53
"66	15.7	XP_002514371.1	255546624	AT1G30820	ctp synthase like	NA	CTP synthase family protein FUNCTIONS IN: CTP synthase activity catalytic activity INVOLVED IN: pyrimidine ribonucleotide metabolic process pyrimidine nucleotide biosynthetic process EXPRESSED IN: 21 plant structures EXPRESSED DURING: 13 growth stages CONTAINS InterPro DOMAIN/s: Glutamine amidotransferase class-I C-terminal (InterPro:IPR000991) CTP synthase (InterPro:IPR004468) CTP synthase N-ter…	rRNA processing -- ncRNA processing	-- 6 -- 7 -- 13 -- 14 -- 15"	isotig18358--GAEK01025473.1--isotig18360	1.153593E-68--0.000000E+00--2.617184E-59	1.668760E-84--0.000000E+00--3.485960E-72
"67	15.37	XP_002272388.1	225431796	AT3G06790	uncharacterized protein mitochondrial like	MORF3	Encodes a protein involved in RNA editing in mitochondria.plastid developmental protein DAG putative BEST Arabidopsis thaliana protein match is: cobalt ion binding (TAIR:AT3G15000.1) Has 273 Blast hits to 252 proteins in 15 species: Archae - 0 Bacteria - 0 Metazoa - 0 Fungi - 0 Plants - 273 Viruses - 0 Other Eukaryotes - 0 (source: NCBI BLink).	cellular aromatic compound metabolic process -- RNA modification	-- 6 -- 7 -- 10 -- 11 -- 12"	isotig22602	2.947898E-63	9.189340E-81
"68	15.12	XP_002329965.1	224124854	AT5G47810	6 phosphofructokinase 2 like	PFK2	phosphofructokinase 2 (PFK2) CONTAINS InterPro DOMAIN/s: Pyrophosphate-dependent phosphofructokinase TP0108 (InterPro:IPR012004) Phosphofructokinase (InterPro:IPR000023) BEST Arabidopsis thaliana protein match is: phosphofructokinase 3 (TAIR:AT4G26270.1) Has 1807 Blast hits to 1807 proteins in 277 species: Archae - 0 Bacteria - 0 Metazoa - 736 Fungi - 347 Plants - 385 Viruses - 0 Other Eukaryotes…	oxoacid metabolic process -- carboxylic acid metabolic process -- glycolytic process -- monocarboxylic acid metabolic process -- single-organism carbohydrate catabolic process -- carbohydrate catabolic process	-- 25 -- 30 -- 33 -- 34"	isotig38214--GAEK01029138.1	9.893862E-176--0.000000E+00	0.000000E+00--0.000000E+00
"69	15.08	NP_001045350.1	115442141	AT2G41540	glycerol 3 phosphate dehydrogenase	GPDHC1	Encodes a protein with NAD-dependent glycerol-3-phosphate (G3P) dehydrogenase which was shown to complement an Escherichia coli strain: BB20-14 auxotrophic for glycerol/G3P due to a loss-of-function mutation in the gpsA gene.GPDHC1 CONTAINS InterPro DOMAIN/s: 6-phosphogluconate dehydrogenase C-terminal-like (InterPro:IPR008927) Dehydrogenase multihelical (InterPro:IPR013328) NAD(P)-binding domain…		-- 30"	GAEK01021487.1	0.000000E+00	0.000000E+00
"70	15.06	XP_002275442.1	225443845	AT1G53240	malate mitochondrial like	mMDH1	mMDH1 encodes a mitochrondrial malate dehydrogenase. It is expressed at higher levels than the other mitochrondrial isoform mMDH2 (At3G15020) according to transcript and proteomic analyses.Lactate/malate dehydrogenase family protein FUNCTIONS IN: malate dehydrogenase activity copper ion binding INVOLVED IN: response to cadmium ion response to salt stress response to cold defense response to bacte…	oxoacid metabolic process -- carboxylic acid metabolic process -- organic substance biosynthetic process -- cellular biosynthetic process -- glycolytic process -- monocarboxylic acid metabolic process -- single-organism carbohydrate catabolic process -- Golgi organization -- carbohydrate catabolic process -- response to salt stress -- water transport -- fluid transport -- gluconeogenesis -- hexos…	-- 25 -- 33 -- 34"	GAEK01025402.1	0.000000E+00	0.000000E+00
"71	15.05	XP_002298586.1	224055653	AT5G40760	glucose 6 phosphate 1 cytoplasmic isoform like	G6PD6	Encodes a cytosolic glucose-6-phosphate dehydrogenase that is insensitive to reduction by DTT and whose mRNA is expressed ubiquitously.glucose-6-phosphate dehydrogenase 6 (G6PD6) CONTAINS InterPro DOMAIN/s: Glucose-6-phosphate dehydrogenase C-terminal (InterPro:IPR022675) Glucose-6-phosphate dehydrogenase active site (InterPro:IPR019796) NAD(P)-binding domain (InterPro:IPR016040) Glucose-6-phosph…	ribose phosphate metabolic process -- cellular aromatic compound metabolic process -- nucleotide metabolic process -- nucleoside phosphate metabolic process -- response to cadmium ion	-- 10 -- 11 -- 12 -- 23 -- 24 -- 30 -- 31 -- 34 -- 36"	GAEK01022841.1	0.000000E+00	0.000000E+00
"72	15.05	NP_001234832.1	350539918	AT5G58070	outer membrane lipoprotein blc like	ATTIL	Encodes a temperature-induced lipocalin TIL1. Involved in thermotolerance. Peripherally associated with plasma membrane.temperature-induced lipocalin (TIL) FUNCTIONS IN: binding transporter activity INVOLVED IN: transport response to cold response to light stimulus response to heat LOCATED IN: mitochondrion endoplasmic reticulum plasma membrane vacuole EXPRESSED IN: 26 plant structures EXPRESSED …	response to salt stress -- response to osmotic stress	"	isotig10109--isotig10111--isotig10110	9.824320E-47--2.633311E-10--3.187347E-10	2.859910E-61--1.055640E-15--1.442350E-15
"73	15.03	XP_001781984.1	168059994	AT5G58003	rna polymerase ii c terminal domain phosphatase like 4 like	CPL4	Encodes a polypeptide that contains FCPH and BRCT domains. RNAi suppression mutant lines were generated which displayed a range of phenotypic abnormalities including: incomplete to no cotyledon expansion slow growth epinastic leaves or small inflorescences.C-terminal domain phosphatase-like 4 (CPL4) FUNCTIONS IN: phosphoprotein phosphatase activity LOCATED IN: nucleus EXPRESSED IN: 23 plant struc…	response to salt stress -- response to osmotic stress	"	GAEK01008793.1--GAEK01008792.1	1.552630E-123--7.209630E-123	2.688100E-138--1.488600E-137
"74	14.94	XP_002305603.1	224078686	AT5G54770	protein	THI1	Encodes a thiamine biosynthetic gene that has a dual function in thiamine biosynthesis and mitochondrial DNA damage tolerance. It appears to be involved in producing the thiazole portion of thiamine (vitamin B1). A crystal structure of the protein reveals that it forms a 2-ring homo-octamer.THI1 FUNCTIONS IN: protein homodimerization activity zinc ion binding INVOLVED IN: oxazole or thiazole bios…	organic substance biosynthetic process -- cellular biosynthetic process -- cellular aromatic compound metabolic process -- cellular nitrogen compound biosynthetic process -- heterocycle biosynthetic process -- aromatic compound biosynthetic process	-- 10 -- 11 -- 34 -- 36 -- 37 -- 59 -- 60"	GAEK01002120.1	7.055210E-13	3.152670E-16
"75	14.91	XP_003532339.1	356527484	AT1G67100	lob domain containing protein 41 like	LBD40	LOB domain-containing protein 40 (LBD40) CONTAINS InterPro DOMAIN/s: Lateral organ boundaries LOB (InterPro:IPR004883) BEST Arabidopsis thaliana protein match is: LOB domain-containing protein 41 (TAIR:AT3G02550.1) Has 635 Blast hits to 634 proteins in 26 species: Archae - 0 Bacteria - 0 Metazoa - 0 Fungi - 0 Plants - 635 Viruses - 0 Other Eukaryotes - 0 (source: NCBI BLink).	oxoacid metabolic process -- carboxylic acid metabolic process -- organic substance biosynthetic process -- cellular biosynthetic process -- cellular aromatic compound metabolic process -- response to hypoxia -- response to decreased oxygen levels -- cellular nitrogen compound biosynthetic process -- heterocycle biosynthetic process -- cellular macromolecule biosynthetic process -- macromolecule …	-- 6 -- 7 -- 8 -- 10 -- 11 -- 12 -- 33 -- 34"	isotig25501--GAEK01016535.1	4.916775E-54--1.644180E-64	5.792330E-67--1.335390E-66
"76	14.87	XP_001759850.1	168014621	AT5G58420	40s ribosomal protein s4 like	NA	Ribosomal protein S4 (RPS4A) family protein FUNCTIONS IN: structural constituent of ribosome INVOLVED IN: translation LOCATED IN: cytosolic small ribosomal subunit cytosolic ribosome nucleolus membrane EXPRESSED IN: 25 plant structures EXPRESSED DURING: 13 growth stages CONTAINS InterPro DOMAIN/s: Ribosomal protein S4e central (InterPro:IPR013845) Ribosomal protein S4e N-terminal conserved site (…	pyrimidine ribonucleotide metabolic process -- pyrimidine ribonucleotide biosynthetic process -- pyrimidine nucleotide metabolic process -- pyrimidine nucleotide biosynthetic process -- ribose phosphate biosynthetic process -- organic substance biosynthetic process -- cellular biosynthetic process -- ribonucleotide metabolic process -- ribose phosphate metabolic process -- nucleotide biosynthetic…	-- 6 -- 7 -- 8 -- 10 -- 11 -- 12 -- 29 -- 30 -- 31 -- 34 -- 36 -- 37 -- 41 -- 49 -- 59 -- 60 -- 61"	isotig25276--isotig25275	3.496687E-119--3.791020E-119	2.366960E-150--5.832760E-150
"77	14.83	XP_002970923.1	302775013	AT3G04790	probable ribose 5 phosphate isomerase like	EMB3119	Ribose 5-phosphate isomerase type A protein FUNCTIONS IN: ribose-5-phosphate isomerase activity INVOLVED IN: defense response to bacterium reductive pentose-phosphate cycle LOCATED IN: thylakoid chloroplast thylakoid membrane chloroplast stroma chloroplast chloroplast envelope EXPRESSED IN: 26 plant structures EXPRESSED DURING: 14 growth stages CONTAINS InterPro DOMAIN/s: Ribose 5-phosphate isome…	indole-containing compound biosynthetic process -- isopentenyl diphosphate biosynthetic process methylerythritol 4-phosphate pathway -- isopentenyl diphosphate biosynthetic process	-- 22 -- 25 -- 29"	isotig40322--GAEK01022024.1	NA--1.519280E-36	3.044900E-100--2.137470E-104
"78	14.83	XP_002300972.1	224063050	AT1G01720	nac domain containing protein 2 like	ANAC002	Belongs to a large family of putative transcriptional activators with NAC domain. Transcript level increases in response to wounding and abscisic acid. ATAF1 attentuates ABA signaling and sythesis. Mutants are hyposensitive to ABA.ATAF1 CONTAINS InterPro DOMAIN/s: No apical meristem (NAM) protein (InterPro:IPR003441) BEST Arabidopsis thaliana protein match is: NAC domain containing protein 32 (TA…	oxoacid metabolic process -- carboxylic acid metabolic process -- organic substance biosynthetic process -- cellular biosynthetic process -- cellular aromatic compound metabolic process -- monocarboxylic acid metabolic process -- cellular nitrogen compound biosynthetic process -- heterocycle biosynthetic process -- cellular macromolecule biosynthetic process -- macromolecule biosynthetic process …	-- 6 -- 7 -- 8 -- 10 -- 11 -- 12 -- 33 -- 34"	isotig25973--isotig25974	2.387680E-30--1.859667E-30	2.173720E-35--7.219060E-36
"79	14.79	XP_003592358.1	357444161	AT5G51820	chloroplastic like	ATPGMP	Encodes a plastid isoform of the enzyme phosphoglucomutase involved in controlling photosynthetic carbon flow. Effective petiole movement against the direction of the gravity requires functional PGM activity that is required for full development of amyloplasts.phosphoglucomutase (PGM) FUNCTIONS IN: phosphoglucomutase activity INVOLVED IN: response to cold starch biosynthetic process detection of …	oxoacid metabolic process -- carboxylic acid metabolic process -- organic substance biosynthetic process -- cellular biosynthetic process -- ribose phosphate metabolic process -- cellular aromatic compound metabolic process -- monocarboxylic acid metabolic process -- isopentenyl diphosphate biosynthetic process methylerythritol 4-phosphate pathway -- S-glycoside biosynthetic process -- glycosinol…	-- 10 -- 11 -- 12 -- 22 -- 23 -- 24 -- 25 -- 29 -- 30 -- 31 -- 33 -- 34 -- 36"	GAEK01023477.1	0.000000E+00	0.000000E+00
"80	14.79	XP_001760371.1	168015666	AT1G30500	nuclear transcription factor y subunit a 9 like	NF-YA7	""nuclear factor Y subunit A7"" (NF-YA7) FUNCTIONS IN: sequence-specific DNA binding transcription factor activity specific transcriptional repressor activity INVOLVED IN: negative regulation of gene-specific transcription regulation of transcription DNA-dependent LOCATED IN: CCAAT-binding factor complex nucleus EXPRESSED IN: 19 plant structures EXPRESSED DURING: 8 growth stages CONTAINS InterPro…	organic substance biosynthetic process -- cellular biosynthetic process -- cellular aromatic compound metabolic process -- cellular nitrogen compound biosynthetic process -- heterocycle biosynthetic process -- cellular macromolecule biosynthetic process -- macromolecule biosynthetic process -- nucleobase-containing compound biosynthetic process -- aromatic compound biosynthetic process	-- 6 -- 7 -- 8 -- 10 -- 11 -- 12"	GAEK01009278.1--GAEK01009282.1--GAEK01036181.1--GAEK01009280.1	7.014260E-43--2.255200E-43--2.044440E-40--2.464350E-42	4.622550E-66--7.835060E-60--5.027280E-58--6.852620E-58
"81	14.76	XP_002328464.1	224131140	AT1G77120	alcohol dehydrogenase 1	ADH	Catalyzes the reduction of acetaldehyde using NADH as reductant. Requires zinc for activity. Dimer. Anaerobic response polypeptide (ANP). Fermentation. The protein undergoes thiolation following treatment with the oxidant tert-butylhydroperoxide.alcohol dehydrogenase 1 (ADH1) FUNCTIONS IN: alcohol dehydrogenase (NAD) activity INVOLVED IN: response to cadmium ion cellular respiration response to s…	response to hypoxia -- response to decreased oxygen levels -- response to salt stress -- response to cadmium ion -- response to osmotic stress	"	GAEK01023223.1	1.176060E-132	7.697570E-139
"82	14.69	XP_003633518.1	359487115	AT5G58490	cinnamoyl reductase 1 like	NA	NAD(P)-binding Rossmann-fold superfamily protein FUNCTIONS IN: coenzyme binding binding cinnamoyl-CoA reductase activity catalytic activity INVOLVED IN: lignin biosynthetic process cellular metabolic process metabolic process LOCATED IN: cellular_component unknown EXPRESSED IN: 24 plant structures EXPRESSED DURING: 15 growth stages CONTAINS InterPro DOMAIN/s: NAD-dependent epimerase/dehydratase (…	oxoacid metabolic process -- organic substance biosynthetic process -- cellular biosynthetic process -- cellular aromatic compound metabolic process -- S-glycoside biosynthetic process -- glycosinolate biosynthetic process -- glucosinolate biosynthetic process -- aromatic compound biosynthetic process	-- 33 -- 34"	isotig18774	3.240166E-30	1.257910E-48
"83	14.55	XP_004237445.1	460383470	AT5G64860	4 alpha chloroplastic amyloplastic like	DPE1	Encodes a maltotriose-metabolizing enzyme with chloroplastic &#945 -1 4-glucanotransferase activity. Mutant has altered starch degradation.disproportionating enzyme (DPE1) FUNCTIONS IN: 4-alpha-glucanotransferase activity cation binding catalytic activity INVOLVED IN: response to cold starch catabolic process LOCATED IN: chloroplast EXPRESSED IN: 23 plant structures EXPRESSED DURING: 13 growth st…	single-organism carbohydrate catabolic process -- carbohydrate catabolic process	"	GAEK01011496.1	0.000000E+00	0.000000E+00
"84	14.53	XP_002316635.1	224113987	AT3G04070	nac domain ipr003441	anac047	NAC domain containing protein 47 (NAC047) FUNCTIONS IN: sequence-specific DNA binding transcription factor activity INVOLVED IN: multicellular organismal development regulation of transcription LOCATED IN: cellular_component unknown EXPRESSED IN: 16 plant structures EXPRESSED DURING: 7 growth stages CONTAINS InterPro DOMAIN/s: No apical meristem (NAM) protein (InterPro:IPR003441) BEST Arabidopsis…	organic substance biosynthetic process -- cellular biosynthetic process -- cellular aromatic compound metabolic process -- cellular nitrogen compound biosynthetic process -- heterocycle biosynthetic process -- cellular macromolecule biosynthetic process -- macromolecule biosynthetic process -- nucleobase-containing compound biosynthetic process -- aromatic compound biosynthetic process	-- 6 -- 7 -- 8 -- 10 -- 11 -- 12"	GAEK01031564.1	1.213510E-73	3.634600E-82
"85	14.51	XP_002975903.1	302788268	AT3G22850	stem specific protein tsjt1 like	NA	Aluminium induced protein with YGL and LRDR motifs FUNCTIONS IN: molecular_function unknown INVOLVED IN: biological_process unknown LOCATED IN: cytosol nucleus plasma membrane EXPRESSED IN: 24 plant structures EXPRESSED DURING: 15 growth stages BEST Arabidopsis thaliana protein match is: Aluminium induced protein with YGL and LRDR motifs (TAIR:AT5G43830.1) Has 1324 Blast hits to 1324 proteins in …	organic substance biosynthetic process -- cellular aromatic compound metabolic process	-- 11 -- 36"	GAEK01031678.1	7.822380E-70	5.938760E-81
"86	14.45	XP_004291916.1	470111360	AT1G47530	protein transparent testa 12 like	NA	MATE efflux family protein FUNCTIONS IN: antiporter activity drug transmembrane transporter activity transporter activity INVOLVED IN: drug transmembrane transport ripening transmembrane transport LOCATED IN: plasma membrane membrane EXPRESSED IN: 23 plant structures EXPRESSED DURING: 13 growth stages CONTAINS InterPro DOMAIN/s: Multi antimicrobial extrusion protein MatE (InterPro:IPR002528) BEST…	oxoacid metabolic process -- carboxylic acid metabolic process -- organic substance biosynthetic process -- cellular biosynthetic process -- monocarboxylic acid metabolic process -- response to salt stress -- response to osmotic stress	-- 33 -- 34"	GAEK01035880.1	0.000000E+00	0.000000E+00
"87	14.25	XP_004249627.1	460408388	AT2G37020	translin like protein	NA	Translin family protein FUNCTIONS IN: sequence-specific DNA binding DNA binding INVOLVED IN: biological_process unknown EXPRESSED IN: 21 plant structures EXPRESSED DURING: 13 growth stages CONTAINS InterPro DOMAIN/s: Translin C-terminal (InterPro:IPR016069) Translin (InterPro:IPR002848) Translin N-terminal (InterPro:IPR016068).	pyrimidine ribonucleotide metabolic process -- pyrimidine ribonucleotide biosynthetic process -- pyrimidine nucleotide metabolic process -- pyrimidine nucleotide biosynthetic process -- ribose phosphate biosynthetic process -- organic substance biosynthetic process -- cellular biosynthetic process -- ribonucleotide metabolic process -- ribose phosphate metabolic process -- nucleotide biosynthetic…	-- 10 -- 11 -- 12 -- 29 -- 30 -- 31 -- 34 -- 36 -- 37 -- 59 -- 60 -- 61"	isotig39463--GAEK01031944.1	1.140135E-67--1.051170E-82	1.691960E-92--2.567410E-93
"88	14.23	XP_002532368.1	255583206	AT2G31240	tetratricopeptide repeat containing protein	NA	Tetratricopeptide repeat (TPR)-like superfamily protein FUNCTIONS IN: binding INVOLVED IN: biological_process unknown LOCATED IN: cellular_component unknown EXPRESSED IN: 23 plant structures EXPRESSED DURING: 13 growth stages CONTAINS InterPro DOMAIN/s: Tetratricopeptide-like helical (InterPro:IPR011990) Tetratricopeptide repeat-containing (InterPro:IPR013026) Tetratricopeptide repeat (InterPro:I…	pyrimidine ribonucleotide metabolic process -- pyrimidine ribonucleotide biosynthetic process -- pyrimidine nucleotide metabolic process -- pyrimidine nucleotide biosynthetic process -- ribose phosphate biosynthetic process -- organic substance biosynthetic process -- cellular biosynthetic process -- ribonucleotide metabolic process -- ribose phosphate metabolic process -- nucleotide biosynthetic…	-- 10 -- 11 -- 12 -- 29 -- 30 -- 31 -- 34 -- 36 -- 37 -- 59 -- 60 -- 61"	isotig45333--GAEK01031461.1	5.302280E-35--0.000000E+00	3.881870E-43--0.000000E+00
"89	14.11	XP_002529121.1	255576459	AT1G34430	dihydrolipoyllysine residue acetyltransferase component of pyruvate dehydrogenase complex like	EMB3003	embryo defective 3003 (EMB3003) FUNCTIONS IN: dihydrolipoyllysine-residue acetyltransferase activity acyltransferase activity INVOLVED IN: embryo development ending in seed dormancy LOCATED IN: cytosolic ribosome plasma membrane chloroplast chloroplast envelope EXPRESSED IN: 23 plant structures EXPRESSED DURING: 15 growth stages CONTAINS InterPro DOMAIN/s: 2-oxo acid dehydrogenase lipoyl-binding …	organic substance biosynthetic process	-- 34"	GAEK01028193.1	4.874210E-166	0.000000E+00
"90	14.05	XP_002280234.1	225456051	AT3G18190	t complex protein 1 subunit delta like	NA	TCP-1/cpn60 chaperonin family protein FUNCTIONS IN: unfolded protein binding ATP binding INVOLVED IN: response to cadmium ion EXPRESSED IN: 24 plant structures EXPRESSED DURING: 15 growth stages CONTAINS InterPro DOMAIN/s: Chaperonin Cpn60/TCP-1 (InterPro:IPR002423) Chaperone tailless complex polypeptide 1 (InterPro:IPR017998) Chaperonin TCP-1 conserved site (InterPro:IPR002194) T-complex protein…	oxoacid metabolic process -- carboxylic acid metabolic process -- organic substance biosynthetic process -- glycolytic process -- monocarboxylic acid metabolic process -- single-organism carbohydrate catabolic process -- carbohydrate catabolic process -- response to salt stress -- gluconeogenesis -- hexose biosynthetic process -- response to cadmium ion -- response to osmotic stress	-- 25 -- 33 -- 34"	GAEK01030027.1	0.000000E+00	0.000000E+00
"91	13.91	XP_002514371.1	255546624	AT1G30820	ctp synthase like	NA	CTP synthase family protein FUNCTIONS IN: CTP synthase activity catalytic activity INVOLVED IN: pyrimidine ribonucleotide metabolic process pyrimidine nucleotide biosynthetic process EXPRESSED IN: 21 plant structures EXPRESSED DURING: 13 growth stages CONTAINS InterPro DOMAIN/s: Glutamine amidotransferase class-I C-terminal (InterPro:IPR000991) CTP synthase (InterPro:IPR004468) CTP synthase N-ter…	cellular aromatic compound metabolic process -- response to cadmium ion	-- 10 -- 11 -- 12"	isotig18358--GAEK01025473.1--isotig18360	1.153593E-68--0.000000E+00--2.617184E-59	1.668760E-84--0.000000E+00--3.485960E-72
"92	13.9	XP_003601647.1	357462731	AT5G13930	chalcone synthase	ATCHS	Encodes chalcone synthase (CHS) a key enzyme involved in the biosynthesis of flavonoids. Required for the accumulation of purple anthocyanins in leaves and stems. Also involved in the regulation of auxin transport and the modulation of root gravitropism.TRANSPARENT TESTA 4 (TT4) FUNCTIONS IN: naringenin-chalcone synthase activity INVOLVED IN: in 11 processes LOCATED IN: plant-type vacuole membran…	organic substance biosynthetic process -- cellular biosynthetic process -- cellular aromatic compound metabolic process -- aromatic compound biosynthetic process	-- 34"	GAEK01002884.1--GAEK01009783.1--GAEK01002887.1--GAEK01002874.1--GAEK01002876.1--GAEK01002875.1--GAEK01002877.1--GAEK01002881.1--GAEK01002879.1	0.000000E+00--0.000000E+00--0.000000E+00--0.000000E+00--0.000000E+00--0.000000E+00--0.000000E+00--0.000000E+00--0.000000E+00	0.000000E+00--0.000000E+00--0.000000E+00--0.000000E+00--0.000000E+00--0.000000E+00--0.000000E+00--0.000000E+00--0.000000E+00
"93	13.89	XP_003579571.1	357162940	AT3G04240	probable udp n acetylglucosamine peptide n acetylglucosaminyltransferase sec like	SEC	Has O-linked N-acetyl glucosamine transferase activity. Similar to Arabidopsis SPY gene.secret agent (SEC) CONTAINS InterPro DOMAIN/s: Tetratricopeptide TPR-1 (InterPro:IPR001440) Tetratricopeptide-like helical (InterPro:IPR011990) Tetratricopeptide repeat-containing (InterPro:IPR013026) Tetratricopeptide repeat (InterPro:IPR019734) BEST Arabidopsis thaliana protein match is: Tetratricopeptide re…	organic substance biosynthetic process -- cellular biosynthetic process -- cellular macromolecule biosynthetic process -- macromolecule biosynthetic process	"	isotig23423	4.705211E-90	3.043120E-179
"94	13.84	XP_002279808.1	225443952	AT1G30330	auxin response factor 6 like	ARF6	Encodes a member of the auxin response factor family. Mediates auxin response via expression of auxin regulated genes. Acts redundantly with ARF8 to control stamen elongation and flower maturation. Expression of ARF6 is controlled by miR167.auxin response factor 6 (ARF6) FUNCTIONS IN: sequence-specific DNA binding transcription factor activity INVOLVED IN: flower development response to auxin sti…	organic substance biosynthetic process -- cellular biosynthetic process -- cellular aromatic compound metabolic process -- cellular nitrogen compound biosynthetic process -- heterocycle biosynthetic process -- cellular macromolecule biosynthetic process -- macromolecule biosynthetic process -- nucleobase-containing compound biosynthetic process -- aromatic compound biosynthetic process	-- 6 -- 7 -- 8 -- 10 -- 11 -- 12"	GAEK01024478.1--GAEK01014021.1	9.398160E-58--1.349980E-156	7.550580E-69--0.000000E+00
"95	13.82	XP_002284901.1	225435222	AT1G07910	rna ligase	AtRLG1	Encodes a tRNA ligase that resembles the yeast Trl1 RNA ligase in structure and function but very different in sequence. Like Trl1 AtRNL consists of two domains ? an N-terminal ligase component and a C-terminal 5'-kinase/2' 3'-cyclic phosphodiesterase (CPD) component? that can function in tRNA splicing in vivo when expressed as separate polypeptides. Requires a 2'-PO4 end for tRNA splicing in viv…	ncRNA processing -- organic substance biosynthetic process -- cellular biosynthetic process -- tRNA metabolic process -- cellular aromatic compound metabolic process -- cellular macromolecule biosynthetic process -- macromolecule biosynthetic process	-- 6 -- 7 -- 8 -- 10 -- 11 -- 12 -- 15 -- 41"	GAEK01023668.1	0.000000E+00	0.000000E+00
"96	13.81	XP_004158836.1	449491233	AT5G47810	6 phosphofructokinase 2 like	PFK2	phosphofructokinase 2 (PFK2) CONTAINS InterPro DOMAIN/s: Pyrophosphate-dependent phosphofructokinase TP0108 (InterPro:IPR012004) Phosphofructokinase (InterPro:IPR000023) BEST Arabidopsis thaliana protein match is: phosphofructokinase 3 (TAIR:AT4G26270.1) Has 1807 Blast hits to 1807 proteins in 277 species: Archae - 0 Bacteria - 0 Metazoa - 736 Fungi - 347 Plants - 385 Viruses - 0 Other Eukaryotes…	oxoacid metabolic process -- carboxylic acid metabolic process -- glycolytic process -- monocarboxylic acid metabolic process -- single-organism carbohydrate catabolic process -- carbohydrate catabolic process	-- 25 -- 30 -- 33 -- 34"	GAEK01018904.1	0.000000E+00	0.000000E+00
"97	13.74	XP_003551225.1	356566004	AT3G26590	protein transparent testa 12 like	NA	MATE efflux family protein FUNCTIONS IN: antiporter activity drug transmembrane transporter activity transporter activity INVOLVED IN: drug transmembrane transport transmembrane transport LOCATED IN: plasma membrane vacuole membrane EXPRESSED IN: 22 plant structures EXPRESSED DURING: 13 growth stages CONTAINS InterPro DOMAIN/s: Multi antimicrobial extrusion protein MatE (InterPro:IPR002528) BEST …	oxoacid metabolic process -- carboxylic acid metabolic process -- organic substance biosynthetic process -- cellular biosynthetic process -- monocarboxylic acid metabolic process -- response to salt stress -- response to osmotic stress	-- 33 -- 34"	GAEK01027080.1--isotig14414	5.336130E-168--1.050031E-129	1.321330E-173--3.300660E-132
"98	13.72	XP_002282972.1	225456219	AT5G17190	uncharacterized protein	NA	FUNCTIONS IN: molecular_function unknown INVOLVED IN: intracellular protein transport LOCATED IN: endomembrane system integral to membrane endoplasmic reticulum EXPRESSED IN: 23 plant structures EXPRESSED DURING: 13 growth stages CONTAINS InterPro DOMAIN/s: B-cell receptor-associated 31-like (InterPro:IPR008417) BEST Arabidopsis thaliana protein match is: unknown protein (TAIR:AT3G03160.1) Has 18…	single-organism carbohydrate catabolic process -- carbohydrate catabolic process	"	isotig43781--GAEK01034132.1	2.584992E-30--8.272750E-41	3.220730E-38--2.803600E-42
"99	13.7	XP_002463222.1	242050956	AT5G54770	thiamine thiazole synthase chloroplastic precursor	THI1	Encodes a thiamine biosynthetic gene that has a dual function in thiamine biosynthesis and mitochondrial DNA damage tolerance. It appears to be involved in producing the thiazole portion of thiamine (vitamin B1). A crystal structure of the protein reveals that it forms a 2-ring homo-octamer.THI1 FUNCTIONS IN: protein homodimerization activity zinc ion binding INVOLVED IN: oxazole or thiazole bios…	organic substance biosynthetic process -- cellular biosynthetic process -- cellular aromatic compound metabolic process -- cellular nitrogen compound biosynthetic process -- heterocycle biosynthetic process -- aromatic compound biosynthetic process	-- 10 -- 11 -- 34 -- 36 -- 37 -- 59 -- 60"	isotig26236	3.159279E-14	3.344050E-19
"100	13.67	XP_002317206.1	224116086	AT5G54770	protein	THI1	Encodes a thiamine biosynthetic gene that has a dual function in thiamine biosynthesis and mitochondrial DNA damage tolerance. It appears to be involved in producing the thiazole portion of thiamine (vitamin B1). A crystal structure of the protein reveals that it forms a 2-ring homo-octamer.THI1 FUNCTIONS IN: protein homodimerization activity zinc ion binding INVOLVED IN: oxazole or thiazole bios…	organic substance biosynthetic process -- cellular biosynthetic process -- cellular aromatic compound metabolic process -- cellular nitrogen compound biosynthetic process -- heterocycle biosynthetic process -- aromatic compound biosynthetic process	-- 10 -- 11 -- 34 -- 36 -- 37 -- 59 -- 60"	isotig26235	7.862393E-141	0.000000E+00
"101	13.63	XP_002458314.1	242058337	AT4G03560	two pore calcium channel protein 1 like	ATCCH1	Encodes a depolarization-activated Ca(2+) channel. Anti-sense experiments with this gene as well as Sucrose-H(+) symporters and complementation of yeast sucrose uptake mutant cch1 suggest that this protein mediates a voltage-activated Ca(2+ )influx. Mutants lack detectable SV channel activity suggesting TPC1 is essential component of the SV channel. Patch clamp analysis of loss of function mutati…	oxoacid metabolic process -- carboxylic acid metabolic process -- organic substance biosynthetic process -- cellular biosynthetic process -- monocarboxylic acid metabolic process -- Golgi organization -- response to salt stress -- response to osmotic stress	-- 33 -- 34"	isotig17361--GAEK01019194.1--isotig17359	6.677521E-176--0.000000E+00--0.000000E+00	0.000000E+00--0.000000E+00--0.000000E+00
"102	13.62	XP_004252330.1	460413934	AT3G23940	dihydroxy acid dehydratase like	NA	dehydratase family FUNCTIONS IN: copper ion binding catalytic activity INVOLVED IN: pollen development LOCATED IN: chloroplast stroma chloroplast EXPRESSED IN: 23 plant structures EXPRESSED DURING: 14 growth stages CONTAINS InterPro DOMAIN/s: Dihydroxy-acid dehydratase (InterPro:IPR004404) Dihydroxy-acid/6-phosphogluconate dehydratase conserved site (InterPro:IPR020558) Dihydroxy-acid/6-phosphogl…	pyrimidine ribonucleotide metabolic process -- pyrimidine ribonucleotide biosynthetic process -- pyrimidine nucleotide metabolic process -- pyrimidine nucleotide biosynthetic process -- ribose phosphate biosynthetic process -- oxoacid metabolic process -- carboxylic acid metabolic process -- organic substance biosynthetic process -- cellular biosynthetic process -- ribonucleotide metabolic proces…	-- 10 -- 11 -- 12 -- 29 -- 30 -- 31 -- 33 -- 34 -- 36 -- 37 -- 59 -- 60 -- 61"	GAEK01022911.1	0.000000E+00	0.000000E+00
"103	13.58	XP_002520408.1	255558769	AT3G18190	t complex protein 1 subunit delta like	NA	TCP-1/cpn60 chaperonin family protein FUNCTIONS IN: unfolded protein binding ATP binding INVOLVED IN: response to cadmium ion EXPRESSED IN: 24 plant structures EXPRESSED DURING: 15 growth stages CONTAINS InterPro DOMAIN/s: Chaperonin Cpn60/TCP-1 (InterPro:IPR002423) Chaperone tailless complex polypeptide 1 (InterPro:IPR017998) Chaperonin TCP-1 conserved site (InterPro:IPR002194) T-complex protein…	oxoacid metabolic process -- carboxylic acid metabolic process -- organic substance biosynthetic process -- glycolytic process -- monocarboxylic acid metabolic process -- single-organism carbohydrate catabolic process -- carbohydrate catabolic process -- response to salt stress -- gluconeogenesis -- hexose biosynthetic process -- response to cadmium ion -- response to osmotic stress	-- 25 -- 33 -- 34"	isotig14238--isotig14239	5.165884E-159--5.046134E-159	0.000000E+00--0.000000E+00
"104	13.44	XP_001775199.1	168045468	AT1G74040	2 isopropylmalate synthase chloroplastic like	IMS1	Encodes an active Arabidopsis isopropylmalate synthase IPMS2. Involved in leucine biosynthesis. Do not participate in the chain elongation of glucosinolates. Expressed constitutively throughout the plant. Loss of IPMS2 can be compensated by a second isopropylmalate synthase gene IPMS1 (At1g18500).2-isopropylmalate synthase 1 (IMS1) FUNCTIONS IN: 2-isopropylmalate synthase activity INVOLVED IN: le…	oxoacid metabolic process -- carboxylic acid metabolic process -- organic substance biosynthetic process -- cellular biosynthetic process -- S-glycoside biosynthetic process -- glycosinolate biosynthetic process -- glucosinolate biosynthetic process	-- 33 -- 34 -- 36 -- 37"	GAEK01033986.1	0.000000E+00	0.000000E+00
"105	13.42	XP_003555730.1	356575200	AT5G43960	g3bp like	NA	Nuclear transport factor 2 (NTF2) family protein with RNA binding (RRM-RBD-RNP motifs) domain FUNCTIONS IN: RNA binding nucleotide binding nucleic acid binding INVOLVED IN: transport nucleocytoplasmic transport LOCATED IN: intracellular EXPRESSED IN: 23 plant structures EXPRESSED DURING: 13 growth stages CONTAINS InterPro DOMAIN/s: Nuclear transport factor 2 (InterPro:IPR002075) RNA recognition m…	organic substance biosynthetic process -- cellular biosynthetic process	"	GAEK01031486.1	2.387430E-63	1.922210E-86
"106	13.41	XP_002513510.1	255544898	AT1G51310	trna specific 2 thiouridylase like	NA	transferases tRNA (5-methylaminomethyl-2-thiouridylate)-methyltransferases FUNCTIONS IN: tRNA (5-methylaminomethyl-2-thiouridylate)-methyltransferase activity transferase activity INVOLVED IN: tRNA processing RNA processing LOCATED IN: chloroplast cytoplasm EXPRESSED IN: 23 plant structures EXPRESSED DURING: 13 growth stages CONTAINS InterPro DOMAIN/s: Rossmann-like alpha/beta/alpha sandwich fold…	ncRNA processing -- tRNA metabolic process -- cellular aromatic compound metabolic process	-- 6 -- 7 -- 10 -- 11 -- 12 -- 15"	GAEK01027325.1	0.000000E+00	0.000000E+00
"107	13.36	XP_002268894.1	225455748	AT1G73990	protease 4 like	SPPA	Encodes a putative protease SppA (SppA).signal peptide peptidase (SPPA) FUNCTIONS IN: serine-type endopeptidase activity INVOLVED IN: proteolysis response to light intensity LOCATED IN: chloroplast thylakoid membrane chloroplast EXPRESSED IN: 23 plant structures EXPRESSED DURING: 13 growth stages CONTAINS InterPro DOMAIN/s: Peptidase S49 protease IV (InterPro:IPR004634) Peptidase S49 (InterPro:IP…		-- 11 -- 36"	GAEK01018603.1--GAEK01018602.1	0.000000E+00--0.000000E+00	0.000000E+00--0.000000E+00
"108	13.33	XP_004302327.1	470132929	AT3G05890	hydrophobic protein lti6a	RCI2B	RARE-COLD-INDUCIBLE 2B (RCI2B) CONTAINS InterPro DOMAIN/s: Uncharacterised protein family UPF0057 (InterPro:IPR000612) BEST Arabidopsis thaliana protein match is: Low temperature and salt responsive protein family (TAIR:AT3G05880.1) Has 1391 Blast hits to 1391 proteins in 471 species: Archae - 0 Bacteria - 653 Metazoa - 37 Fungi - 280 Plants - 382 Viruses - 0 Other Eukaryotes - 39 (source: NCBI B…	oxoacid metabolic process -- carboxylic acid metabolic process -- glycolytic process -- monocarboxylic acid metabolic process -- single-organism carbohydrate catabolic process -- Golgi organization -- carbohydrate catabolic process -- response to salt stress -- water transport -- fluid transport -- response to cadmium ion -- response to osmotic stress	-- 25 -- 33 -- 34"	isotig11840--isotig11841	2.882962E-12--2.708237E-12	1.788410E-13--1.669060E-13
"109	13.32	NP_001234036.1	350537407	AT5G13930	chalcone synthase	ATCHS	Encodes chalcone synthase (CHS) a key enzyme involved in the biosynthesis of flavonoids. Required for the accumulation of purple anthocyanins in leaves and stems. Also involved in the regulation of auxin transport and the modulation of root gravitropism.TRANSPARENT TESTA 4 (TT4) FUNCTIONS IN: naringenin-chalcone synthase activity INVOLVED IN: in 11 processes LOCATED IN: plant-type vacuole membran…	organic substance biosynthetic process -- cellular biosynthetic process -- cellular aromatic compound metabolic process -- aromatic compound biosynthetic process	-- 34"	GAEK01002890.1--GAEK01002885.1--GAEK01002883.1	0.000000E+00--0.000000E+00--0.000000E+00	0.000000E+00--0.000000E+00--0.000000E+00
"110	13.31	XP_004299673.1	470127432	AT4G09010	thylakoid lumenal 29 kda chloroplastic like	APX4	Encodes a thylakoid lumen protein that was initially believed to act as a microsomal ascorbate peroxidase APX4 but to date no evidence of enzymatic activity has been found.ascorbate peroxidase 4 (APX4) FUNCTIONS IN: peroxidase activity heme binding INVOLVED IN: oxidation reduction response to oxidative stress LOCATED IN: in 7 components EXPRESSED IN: 22 plant structures EXPRESSED DURING: 15 growt…	rRNA processing -- ncRNA processing -- oxoacid metabolic process -- carboxylic acid metabolic process -- organic substance biosynthetic process -- cellular biosynthetic process -- ribose phosphate metabolic process -- cellular aromatic compound metabolic process -- monocarboxylic acid metabolic process -- isopentenyl diphosphate biosynthetic process methylerythritol 4-phosphate pathway -- cellula…	-- 6 -- 7 -- 10 -- 11 -- 12 -- 13 -- 14 -- 15 -- 22 -- 23 -- 24 -- 25 -- 29 -- 30 -- 31 -- 33 -- 34 -- 36 -- 37"	isotig21615	3.270925E-106	1.455350E-139
"111	13.28	XP_002272223.1	225455232	AT4G10610	polyadenylate binding protein	ATRBP37	RNA-binding protein putative. Member of a family of proteins having an PABC binding domain (PAM motif).CTC-interacting domain 12 (CID12) CONTAINS InterPro DOMAIN/s: RNA recognition motif RNP-1 (InterPro:IPR000504) Nucleotide-binding alpha-beta plait (InterPro:IPR012677) Ataxin-2 C-terminal (InterPro:IPR009818) BEST Arabidopsis thaliana protein match is: CTC-interacting domain 11 (TAIR:AT1G32790.1…	oxoacid metabolic process -- carboxylic acid metabolic process -- cellular aromatic compound metabolic process -- monocarboxylic acid metabolic process	-- 33 -- 34 -- 36"	GAEK01009427.1--GAEK01009425.1--GAEK01009424.1--GAEK01009426.1	1.257970E-137--3.342140E-137--1.622710E-136--6.210070E-137	1.429420E-146--3.953740E-146--1.379250E-147--5.024860E-148
"112	13.25	XP_001765827.1	168026615	AT2G15430	dna directed rna polymerase ii subunit rpb3 a like	NRPB3	Non-catalytic subunit of nuclear DNA-dependent RNA polymerases II IV and V homologous to budding yeast RPB3 and the E. coli RNA polymerase alpha subunit. A closely related paralog encoded by At2g15400 can substitute for At2g15430 in the context of Pol V.NRPB3 FUNCTIONS IN: DNA-directed RNA polymerase activity protein dimerization activity DNA binding INVOLVED IN: transcription LOCATED IN: in 6 co…	organic substance biosynthetic process -- cellular biosynthetic process -- cellular aromatic compound metabolic process -- cellular nitrogen compound biosynthetic process -- heterocycle biosynthetic process -- cellular macromolecule biosynthetic process -- macromolecule biosynthetic process -- nucleobase-containing compound biosynthetic process -- aromatic compound biosynthetic process	-- 6 -- 7 -- 8 -- 10 -- 11 -- 12"	GAEK01026061.1	3.033680E-163	3.047510E-174
"113	13.21	XP_004290568.1	470108528	AT1G77120	alcohol dehydrogenase 1	ADH	Catalyzes the reduction of acetaldehyde using NADH as reductant. Requires zinc for activity. Dimer. Anaerobic response polypeptide (ANP). Fermentation. The protein undergoes thiolation following treatment with the oxidant tert-butylhydroperoxide.alcohol dehydrogenase 1 (ADH1) FUNCTIONS IN: alcohol dehydrogenase (NAD) activity INVOLVED IN: response to cadmium ion cellular respiration response to s…	response to hypoxia -- response to decreased oxygen levels -- response to salt stress -- response to cadmium ion -- response to osmotic stress	"	isotig19640	7.902546E-103	1.226500E-108
"114	13.2	XP_004164413.1	449514565	AT2G30200	malonyl acyl carrier protein mitochondrial like	EMB3147	catalytics transferases [acyl-carrier-protein] S-malonyltransferases binding FUNCTIONS IN: binding transferase activity [acyl-carrier-protein] S-malonyltransferase activity catalytic activity INVOLVED IN: fatty acid biosynthetic process metabolic process LOCATED IN: chloroplast chloroplast stroma EXPRESSED IN: 23 plant structures EXPRESSED DURING: 14 growth stages CONTAINS InterPro DOMAIN/s: Acyl…	organic substance biosynthetic process -- cellular biosynthetic process	-- 34"	GAEK01030878.1	0.000000E+00	0.000000E+00
"115	13.1	NP_001239642.1	358248536	AT2G30870	glutathione s transferase f10 like	ATGSTF10	early dehydration-induced gene ERD13 homologous to tobacco and maize glutathione S-transferases. Encodes glutathione transferase belonging to the phi class of GSTs. Naming convention according to Wagner et al. (2002)glutathione S-transferase PHI 10 (GSTF10) FUNCTIONS IN: glutathione transferase activity copper ion binding glutathione binding INVOLVED IN: response to cadmium ion response to water …	oxoacid metabolic process -- carboxylic acid metabolic process -- organic substance biosynthetic process -- cellular biosynthetic process -- indole-containing compound metabolic process -- cellular aromatic compound metabolic process -- glycolytic process -- monocarboxylic acid metabolic process -- indole-containing compound biosynthetic process -- isopentenyl diphosphate biosynthetic process met…	-- 10 -- 11 -- 12 -- 22 -- 23 -- 24 -- 25 -- 29 -- 30 -- 31 -- 33 -- 34 -- 36 -- 37"	isotig16403--isotig16402--isotig16401--isotig16400	3.430333E-37--3.644729E-37--2.360389E-57--2.469026E-57	4.253260E-53--5.925670E-53--1.336440E-84--1.913460E-84
"116	13.1	XP_004299644.1	470127371	AT1G35720	annexin d1 like	ANN1	Encodes a member of the annexin gene family a diverse multigene family of calcium-dependent membrane-binding proteins. The protein was determined to have peroxidase activity. This activity is thought to be dependent on the presence of post-translational modifications (most likely phosphorylation). The protein was shown to be present as a mixture of monomer and homodimer. The homodimerization seem…	oxoacid metabolic process -- carboxylic acid metabolic process -- organic substance biosynthetic process -- cellular biosynthetic process -- Golgi organization -- response to salt stress -- response to cadmium ion -- response to osmotic stress	-- 33 -- 34 -- 36 -- 37"	GAEK01019198.1	4.072280E-124	8.477880E-134
"117	13.09	XP_004304016.1	470136472	AT5G40760	glucose 6 phosphate 1 cytoplasmic isoform like	G6PD6	Encodes a cytosolic glucose-6-phosphate dehydrogenase that is insensitive to reduction by DTT and whose mRNA is expressed ubiquitously.glucose-6-phosphate dehydrogenase 6 (G6PD6) CONTAINS InterPro DOMAIN/s: Glucose-6-phosphate dehydrogenase C-terminal (InterPro:IPR022675) Glucose-6-phosphate dehydrogenase active site (InterPro:IPR019796) NAD(P)-binding domain (InterPro:IPR016040) Glucose-6-phosph…	ribose phosphate metabolic process -- cellular aromatic compound metabolic process -- nucleotide metabolic process -- nucleoside phosphate metabolic process -- response to cadmium ion	-- 10 -- 11 -- 12 -- 23 -- 24 -- 30 -- 31 -- 34 -- 36"	isotig23206--isotig23205	0.000000E+00--0.000000E+00	0.000000E+00--0.000000E+00
"118	13.09	XP_002265947.1	225425563	AT2G47180	glycogenin 1 isoform 1	AtGolS1	GolS1 is a galactinol synthase that catalyzes the formation of galactinol from UDP-galactose and myo-inositol. GolS1 transcript levels rise in response to methyl viologen an oxidative damage-inducing agent. Plants over-expressing GolS1 have increased tolerance to salt chilling and high-light stress.galactinol synthase 1 (GolS1) FUNCTIONS IN: transferase activity transferring hexosyl groups transf…	organic substance biosynthetic process -- response to salt stress -- response to osmotic stress	"	isotig12906--isotig12907--isotig12905--GAEK01009131.1--GAEK01009130.1	3.023171E-141--3.815630E-132--4.035641E-141--1.822370E-172--2.169680E-172	0.000000E+00--8.802600E-166--0.000000E+00--0.000000E+00--0.000000E+00
"119	13.03	XP_002278967.2	359491523	AT1G18270	ketose bisphosphate aldolase class ii like protein	NA	ketose-bisphosphate aldolase class-II family protein FUNCTIONS IN: in 8 functions INVOLVED IN: oxidation reduction pentose-phosphate shunt valine metabolic process glycolysis metabolic process EXPRESSED IN: 23 plant structures EXPRESSED DURING: 13 growth stages CONTAINS InterPro DOMAIN/s: Aldolase-type TIM barrel (InterPro:IPR013785) 6-phosphogluconate dehydrogenase NAD-binding (InterPro:IPR00611…	oxoacid metabolic process -- carboxylic acid metabolic process -- ribose phosphate metabolic process -- cellular aromatic compound metabolic process -- glycolytic process -- monocarboxylic acid metabolic process -- single-organism carbohydrate catabolic process -- nucleotide metabolic process -- nucleoside phosphate metabolic process -- carbohydrate catabolic process	-- 10 -- 11 -- 12 -- 23 -- 24 -- 25 -- 30 -- 31 -- 33 -- 34 -- 36"	GAEK01035454.1	0.000000E+00	0.000000E+00
"120	12.99	XP_002276709.1	225438434	AT1G42960	uncharacterized protein loc100250729	NA	expressed protein localized to the inner membrane of the chloroplast.FUNCTIONS IN: molecular_function unknown INVOLVED IN: biological_process unknown LOCATED IN: in 7 components EXPRESSED IN: 23 plant structures EXPRESSED DURING: 14 growth stages BEST Arabidopsis thaliana protein match is: unknown protein (TAIR:AT5G16660.1) Has 120 Blast hits to 120 proteins in 39 species: Archae - 0 Bacteria - 4…	oxoacid metabolic process -- carboxylic acid metabolic process -- organic substance biosynthetic process -- cellular biosynthetic process	-- 33 -- 34 -- 36 -- 37"	GAEK01022107.1--isotig42287	1.531810E-14--8.168069E-12	5.329930E-15--2.004280E-14
"121	12.95	XP_001758925.1	168012470	AT1G69780	homeobox leucine zipper protein	ATHB13	Encodes a homeodomain leucine zipper class I (HD-Zip I) protein.ATHB13 FUNCTIONS IN: sequence-specific DNA binding DNA binding sequence-specific DNA binding transcription factor activity INVOLVED IN: cotyledon morphogenesis regulation of transcription DNA-dependent response to sucrose stimulus leaf morphogenesis LOCATED IN: nucleus EXPRESSED IN: 22 plant structures EXPRESSED DURING: 13 growth sta…	organic substance biosynthetic process -- cellular biosynthetic process -- cellular aromatic compound metabolic process -- cellular nitrogen compound biosynthetic process -- heterocycle biosynthetic process -- cellular macromolecule biosynthetic process -- macromolecule biosynthetic process -- nucleobase-containing compound biosynthetic process -- aromatic compound biosynthetic process	-- 6 -- 7 -- 8 -- 10 -- 11 -- 12"	isotig21775--isotig21774	1.926936E-29--1.948475E-32	1.407230E-32--7.939230E-35
"122	12.93	XP_002514371.1	255546624	AT1G30820	ctp synthase like	NA	CTP synthase family protein FUNCTIONS IN: CTP synthase activity catalytic activity INVOLVED IN: pyrimidine ribonucleotide metabolic process pyrimidine nucleotide biosynthetic process EXPRESSED IN: 21 plant structures EXPRESSED DURING: 13 growth stages CONTAINS InterPro DOMAIN/s: Glutamine amidotransferase class-I C-terminal (InterPro:IPR000991) CTP synthase (InterPro:IPR004468) CTP synthase N-ter…	pyrimidine nucleotide metabolic process -- pyrimidine nucleotide biosynthetic process -- organic substance biosynthetic process -- cellular biosynthetic process -- nucleotide biosynthetic process -- nucleoside phosphate biosynthetic process -- cellular nitrogen compound biosynthetic process -- heterocycle biosynthetic process -- nucleotide metabolic process -- nucleoside phosphate metabolic proce…	-- 29 -- 30 -- 31 -- 34 -- 36 -- 37 -- 59 -- 60"	isotig18358--GAEK01025473.1--isotig18360	1.153593E-68--0.000000E+00--2.617184E-59	1.668760E-84--0.000000E+00--3.485960E-72
"123	12.93	XP_002321846.1	224134533	AT4G25340	peptidyl prolyl cis trans isomerase fkbp53 like	ATFKBP53	Encodes a member of the FKBP-type immunophilin family that functions as a histone chaparone. Binds to 18S rDNA and represses its expression.FK506 BINDING PROTEIN 53 (FKBP53) FUNCTIONS IN: FK506 binding peptidyl-prolyl cis-trans isomerase activity histone binding INVOLVED IN: nucleosome assembly LOCATED IN: nucleolus nucleus EXPRESSED IN: 23 plant structures EXPRESSED DURING: 13 growth stages CONT…	cellular aromatic compound metabolic process -- RNA modification -- macromolecule methylation	-- 6 -- 7 -- 10 -- 11 -- 12 -- 49"	isotig38467	4.687144E-47	7.103940E-55
"124	12.91	XP_002510732.1	255539334	AT1G76490	3 hydroxy 3 methylglutaryl coenzyme a reductase 1 like	AtHMGR1	Encodes a 3-hydroxy-3-methylglutaryl coenzyme A reductase which is involved in melavonate biosynthesis and performs the first committed step in isoprenoid biosynthesis. Expression is activated in dark in leaf tissue but not controlled by light in the root (confinehydroxy methylglutaryl CoA reductase 1 (HMG1) CONTAINS InterPro DOMAIN/s: Hydroxymethylglutaryl-CoA reductase class I catalytic (InterP…	organic substance biosynthetic process -- cellular biosynthetic process -- ribonucleotide metabolic process -- ribose phosphate metabolic process -- cellular aromatic compound metabolic process -- nucleotide metabolic process -- nucleoside phosphate metabolic process	-- 10 -- 11 -- 12 -- 30 -- 31 -- 34 -- 36"	GAEK01000344.1	0.000000E+00	0.000000E+00
"125	12.87	XP_002863277.1	297790784	AT4G13050	oleoyl acyl carrier protein chloroplastic like	NA	Acyl-ACP thioesterase FUNCTIONS IN: acyl carrier activity INVOLVED IN: fatty acid biosynthetic process LOCATED IN: chloroplast EXPRESSED IN: 23 plant structures EXPRESSED DURING: 13 growth stages CONTAINS InterPro DOMAIN/s: Acyl-ACP thioesterase (InterPro:IPR002864) BEST Arabidopsis thaliana protein match is: fatA acyl-ACP thioesterase (TAIR:AT3G25110.1) Has 1268 Blast hits to 1268 proteins in 52…	oxoacid metabolic process -- carboxylic acid metabolic process -- organic substance biosynthetic process -- cellular biosynthetic process -- monocarboxylic acid metabolic process	-- 33 -- 34"	GAEK01026479.1	1.230600E-149	7.618940E-150
"126	12.86	XP_001768710.1	168032407	NONE	protein phosphatase 2c 17	NA		oxoacid metabolic process -- carboxylic acid metabolic process -- indole-containing compound metabolic process -- cellular aromatic compound metabolic process	-- 10 -- 11 -- 33 -- 34 -- 36"	GAEK01008634.1	NA	1.088970E-25
"127	12.85	NP_001173241.1	297721755	AT1G65910	nac domain protein	anac028	NAC domain containing protein 28 (NAC028) FUNCTIONS IN: sequence-specific DNA binding transcription factor activity INVOLVED IN: multicellular organismal development regulation of transcription LOCATED IN: cellular_component unknown EXPRESSED IN: 19 plant structures EXPRESSED DURING: 10 growth stages CONTAINS InterPro DOMAIN/s: No apical meristem (NAM) protein (InterPro:IPR003441) BEST Arabidopsi…	organic substance biosynthetic process -- cellular biosynthetic process -- cellular aromatic compound metabolic process -- cellular nitrogen compound biosynthetic process -- heterocycle biosynthetic process -- cellular macromolecule biosynthetic process -- macromolecule biosynthetic process -- nucleobase-containing compound biosynthetic process -- aromatic compound biosynthetic process	-- 6 -- 7 -- 8 -- 10 -- 11 -- 12"	GAEK01010086.1--GAEK01010084.1--GAEK01010083.1--GAEK01010085.1	2.466490E-74--2.767340E-70--4.961650E-60--2.904630E-63	8.214860E-74--5.213010E-70--3.844710E-59--3.635090E-62
"128	12.83	XP_004141061.1	449446604	AT5G20890	t complex protein 1 subunit beta like	NA	TCP-1/cpn60 chaperonin family protein FUNCTIONS IN: unfolded protein binding ATP binding INVOLVED IN: protein folding cellular protein metabolic process LOCATED IN: anchored to plasma membrane cell wall EXPRESSED IN: 24 plant structures EXPRESSED DURING: 14 growth stages CONTAINS InterPro DOMAIN/s: Chaperonin Cpn60/TCP-1 (InterPro:IPR002423) Chaperone tailless complex polypeptide 1 (InterPro:IPR0…	rRNA processing -- ncRNA processing -- organic substance biosynthetic process -- cellular aromatic compound metabolic process -- gluconeogenesis -- hexose biosynthetic process	-- 6 -- 7 -- 10 -- 11 -- 12 -- 13 -- 14 -- 15"	isotig38115	7.251681E-161	0.000000E+00
"129	12.82	XP_002329332.1	224127658	AT1G67100	lob domain containing protein 41 like	LBD40	LOB domain-containing protein 40 (LBD40) CONTAINS InterPro DOMAIN/s: Lateral organ boundaries LOB (InterPro:IPR004883) BEST Arabidopsis thaliana protein match is: LOB domain-containing protein 41 (TAIR:AT3G02550.1) Has 635 Blast hits to 634 proteins in 26 species: Archae - 0 Bacteria - 0 Metazoa - 0 Fungi - 0 Plants - 635 Viruses - 0 Other Eukaryotes - 0 (source: NCBI BLink).	oxoacid metabolic process -- carboxylic acid metabolic process -- organic substance biosynthetic process -- cellular biosynthetic process -- cellular aromatic compound metabolic process -- response to hypoxia -- response to decreased oxygen levels -- cellular nitrogen compound biosynthetic process -- heterocycle biosynthetic process -- cellular macromolecule biosynthetic process -- macromolecule …	-- 6 -- 7 -- 8 -- 10 -- 11 -- 12 -- 33 -- 34"	isotig25502	9.512511E-29	1.103280E-32
"130	12.82	XP_002285267.1	225424524	AT5G17330	glutamate decarboxylase 1	GAD	Encodes one of two isoforms of glutamate decarboxylase.glutamate decarboxylase (GAD) FUNCTIONS IN: calmodulin binding glutamate decarboxylase activity INVOLVED IN: response to cadmium ion EXPRESSED IN: 13 plant structures EXPRESSED DURING: 6 growth stages CONTAINS InterPro DOMAIN/s: Pyridoxal phosphate-dependent transferase major domain (InterPro:IPR015424) Pyridoxal phosphate-dependent decarboxy…		-- 36"	isotig11393--isotig11390--GAEK01025496.1--isotig11388	2.325424E-80--1.329668E-154--0.000000E+00--0.000000E+00	9.361960E-99--0.000000E+00--0.000000E+00--0.000000E+00
"131	12.74	NP_188316.1	15228909	AT3G16910	acetate butyrate ligase peroxisomal like	AAE7	Encodes a peroxisomal protein with acetyl-CoA synthetase activity that is responsible for the activation of acetate for entry into the glyoxylate cycle.acyl-activating enzyme 7 (AAE7) FUNCTIONS IN: acetate-CoA ligase activity AMP binding INVOLVED IN: glyoxylate cycle acetate metabolic process LOCATED IN: peroxisome EXPRESSED IN: 23 plant structures EXPRESSED DURING: 14 growth stages CONTAINS Inte…	oxoacid metabolic process -- carboxylic acid metabolic process -- monocarboxylic acid metabolic process	-- 23 -- 33 -- 34"	GAEK01012232.1	0.000000E+00	0.000000E+00
"132	12.71	XP_004164081.1	449511891	AT4G16280	flowering time control protein fca like	FCA	Involved in the promotion of the transition of the vegetative meristem to reproductive development. Four forms of the protein (alpha beta delta and gamma) are produced by alternative splicing. Involved in RNA-mediated chromatin silencing. At one point it was believed to act as an abscisic acid receptor but the paper describing that function was retracted.FCA CONTAINS InterPro DOMAIN/s: RNA recogn…	organic substance biosynthetic process -- cellular biosynthetic process -- cellular aromatic compound metabolic process -- cellular nitrogen compound biosynthetic process -- heterocycle biosynthetic process -- cellular macromolecule biosynthetic process -- macromolecule biosynthetic process -- nucleobase-containing compound biosynthetic process -- aromatic compound biosynthetic process	-- 6 -- 7 -- 8 -- 10 -- 11 -- 12"	GAEK01035741.1	5.662410E-34	9.283790E-38
"133	12.63	NP_001043341.1	115437624	AT3G20430	uncharacterized protein loc100247482	NA	CONTAINS InterPro DOMAIN/s: Phosphorylated adapter RNA export protein RNA-binding domain (InterPro:IPR019385) Has 110 Blast hits to 110 proteins in 51 species: Archae - 0 Bacteria - 3 Metazoa - 56 Fungi - 0 Plants - 36 Viruses - 0 Other Eukaryotes - 15 (source: NCBI BLink).	organic substance biosynthetic process -- cellular biosynthetic process -- cellular aromatic compound metabolic process -- cellular nitrogen compound biosynthetic process -- heterocycle biosynthetic process -- cellular macromolecule biosynthetic process -- macromolecule biosynthetic process -- nucleobase-containing compound biosynthetic process -- aromatic compound biosynthetic process	-- 6 -- 7 -- 8 -- 10 -- 11 -- 12"	isotig47349	1.009878E-18	5.567580E-23
"134	12.63	XP_003602042.1	357463521	AT1G44170	aldehyde dehydrogenase family 3 member h1 like	ALDH3H1	Encodes an aldehyde dehydrogenase induced by ABA and dehydration that can oxidize saturated aliphatic aldehydes. It is also able to oxidize beta-unsaturated aldehydes but not aromatic aldehydes. Activity of ALDH3H1 is NAD +-dependent.aldehyde dehydrogenase 3H1 (ALDH3H1) FUNCTIONS IN: 3-chloroallyl aldehyde dehydrogenase activity aldehyde dehydrogenase (NAD) activity INVOLVED IN: response to desic…	response to salt stress -- response to osmotic stress	-- 23"	isotig17502	8.255211E-145	0.000000E+00
"135	12.61	XP_001756346.1	168007300	NONE	tetratricopeptide repeat domain containing protein	NA		mitochondrion organization -- protein targeting to mitochondrion -- protein localization to mitochondrion -- establishment of protein localization to mitochondrion -- mitochondrial transport	"	GAEK01019983.1--isotig23497	NA--NA	2.125100E-44--1.313360E-44
"136	12.6	XP_002988125.1	302812877	AT5G21482	cytokinin dehydrogenase 7	ATCKX5	This gene used to be called AtCKX5. It encodes a protein whose sequence is similar to cytokinin oxidase/dehydrogenase which catalyzes the degradation of cytokinins.cytokinin oxidase 7 (CKX7) CONTAINS InterPro DOMAIN/s: Cytokinin dehydrogenase 1 FAD/cytokinin binding domain (InterPro:IPR015345) FAD-binding type 2 (InterPro:IPR016166) FAD-linked oxidase-like C-terminal (InterPro:IPR016164) FAD link…	cellular aromatic compound metabolic process	-- 10 -- 36"	isotig39114	4.538429E-131	4.190490E-163
"137	12.56	XP_002499891.1	255072433	AT1G54270	eukaryotic initiation factor 4a 2 like	EIF4A-2	member of eIF4A - eukaryotic initiation factor 4Aeif4a-2 (EIF4A-2) FUNCTIONS IN: ATP-dependent helicase activity translation initiation factor activity INVOLVED IN: response to cadmium ion LOCATED IN: cytosol plasma membrane EXPRESSED IN: 26 plant structures EXPRESSED DURING: 14 growth stages CONTAINS InterPro DOMAIN/s: RNA helicase DEAD-box type Q motif (InterPro:IPR014014) DNA/RNA helicase DEAD…	organic substance biosynthetic process -- cellular biosynthetic process -- cellular macromolecule biosynthetic process -- macromolecule biosynthetic process -- response to cadmium ion	-- 8 -- 41"	isotig15092	4.299855E-84	6.187480E-98
"138	12.55	XP_003543944.1	356551156	AT5G15530	biotin carboxyl carrier protein of acetyl carboxylase chloroplastic like	BCCP2	biotin carboxyl carrier protein isoform 2 (BCCP2) mRNA biotin carboxyl carrier protein 2 (BCCP2) FUNCTIONS IN: biotin binding INVOLVED IN: fatty acid biosynthetic process LOCATED IN: chloroplast EXPRESSED IN: 21 plant structures EXPRESSED DURING: 13 growth stages CONTAINS InterPro DOMAIN/s: Biotin-binding site (InterPro:IPR001882) Single hybrid motif (InterPro:IPR011053) Acetyl-CoA biotin carboxy…	oxoacid metabolic process -- carboxylic acid metabolic process -- organic substance biosynthetic process -- cellular biosynthetic process -- monocarboxylic acid metabolic process -- macromolecule biosynthetic process	-- 33 -- 34"	isotig38175--GAEK01031538.1	4.408744E-38--5.760180E-40	5.401630E-46--3.066470E-46
"139	12.52	XP_002271674.2	359487079	AT3G10690	dna gyrase subunit chloroplastic mitochondrial like	GYRA	DNA GYRASE A (GYRA) FUNCTIONS IN: DNA topoisomerase activity catalytic activity ATP binding INVOLVED IN: DNA topological change DNA metabolic process LOCATED IN: mitochondrion chloroplast nucleoid EXPRESSED IN: 22 plant structures EXPRESSED DURING: 13 growth stages CONTAINS InterPro DOMAIN/s: DNA gyrase subunit A (InterPro:IPR005743) DNA topoisomerase type IIA subunit A/C-terminal (InterPro:IPR00…	cellular aromatic compound metabolic process	-- 7 -- 10 -- 11 -- 12"	isotig22180--GAEK01000473.1	1.919989E-52--0.000000E+00	3.236890E-66--0.000000E+00
"140	12.51	XP_002530706.1	255579735	AT2G42130	probable plastid lipid associated protein chloroplastic like	NA	Plastid-lipid associated protein PAP / fibrillin family protein FUNCTIONS IN: structural molecule activity INVOLVED IN: biological_process unknown LOCATED IN: thylakoid chloroplast plastoglobule EXPRESSED IN: 22 plant structures EXPRESSED DURING: 13 growth stages CONTAINS InterPro DOMAIN/s: Plastid lipid-associated protein/fibrillin (InterPro:IPR006843) BEST Arabidopsis thaliana protein match is:…	oxoacid metabolic process -- carboxylic acid metabolic process -- organic substance biosynthetic process -- cellular biosynthetic process -- monocarboxylic acid metabolic process -- isopentenyl diphosphate biosynthetic process methylerythritol 4-phosphate pathway -- isopentenyl diphosphate biosynthetic process	-- 22 -- 23 -- 24 -- 25 -- 29 -- 30 -- 33 -- 34"	isotig39573	4.851262E-79	1.002490E-99
"141	12.47	XP_004235863.1	460380235	AT5G61760	inositol polyphosphate multikinase beta like	ATIPK2BETA	Encodes an inositol polyphosphate 3-/6-/5-kinase that is localized to the nucleus. Able to complement a mutation in a yeast transcriptional regulator gene (ARG82/IPK2).inositol polyphosphate kinase 2 beta (IPK2BETA) CONTAINS InterPro DOMAIN/s: Inositol polyphosphate kinase (InterPro:IPR005522) BEST Arabidopsis thaliana protein match is: inositol polyphosphate kinase 2 alpha (TAIR:AT5G07370.4) Has…	organic substance biosynthetic process -- cellular biosynthetic process -- mitochondrion organization -- protein targeting to mitochondrion -- protein localization to mitochondrion -- establishment of protein localization to mitochondrion -- cellular aromatic compound metabolic process -- mitochondrial transport -- cellular nitrogen compound biosynthetic process -- heterocycle biosynthetic proces…	-- 6 -- 7 -- 8 -- 10 -- 11 -- 12 -- 29 -- 30 -- 34"	isotig39390--GAEK01022577.1	4.384666E-75--5.152740E-90	1.505040E-101--2.133640E-101
"142	12.46	XP_002269748.1	225454123	AT4G25550	cleavage and polyadenylation specificity factor subunit 5 like	NA	Cleavage/polyadenylation specificity factor 25kDa subunit CONTAINS InterPro DOMAIN/s: Cleavage/polyadenylation specificity factor 25kDa subunit (InterPro:IPR016706) BEST Arabidopsis thaliana protein match is: homolog of CFIM-25 (TAIR:AT4G29820.1) Has 397 Blast hits to 397 proteins in 170 species: Archae - 0 Bacteria - 0 Metazoa - 171 Fungi - 88 Plants - 70 Viruses - 0 Other Eukaryotes - 68 (sourc…	cellular aromatic compound metabolic process	-- 6 -- 7 -- 8 -- 10 -- 11 -- 12"	GAEK01018876.1	1.578450E-117	1.271300E-125
"143	12.37	XP_001771354.1	168037726	AT5G06360	ribosome biogenesis protein nsa2 homolog	NA	Ribosomal protein S8e family protein CONTAINS InterPro DOMAIN/s: Ribosomal protein S8e/ribosomal biogenesis NSA2= (InterPro:IPR022309) Has 1807 Blast hits to 1807 proteins in 277 species: Archae - 0 Bacteria - 0 Metazoa - 736 Fungi - 347 Plants - 385 Viruses - 0 Other Eukaryotes - 339 (source: NCBI BLink).	organic substance biosynthetic process -- cellular biosynthetic process -- cellular aromatic compound metabolic process -- cellular macromolecule biosynthetic process -- macromolecule biosynthetic process	-- 6 -- 7 -- 8 -- 10 -- 11 -- 12 -- 14 -- 41"	isotig06426	1.228518E-135	5.031620E-175
"144	12.36	XP_002323470.1	224140195	AT5G50250	33 kda chloroplastic like	CP31B	Encodes a RNA binding protein. A substrate of the type III effector HopU1 (mono-ADP-ribosyltransferase). Supports editing of specific CP31A-dependent sites.chloroplast RNA-binding protein 31B (CP31B) FUNCTIONS IN: RNA binding poly(U) RNA binding INVOLVED IN: RNA modification innate immune response LOCATED IN: chloroplast stroma chloroplast chloroplast envelope EXPRESSED IN: 23 plant structures EX…	oxoacid metabolic process -- carboxylic acid metabolic process -- organic substance biosynthetic process -- cellular biosynthetic process -- ribose phosphate metabolic process -- cellular aromatic compound metabolic process -- monocarboxylic acid metabolic process -- isopentenyl diphosphate biosynthetic process methylerythritol 4-phosphate pathway -- isopentenyl diphosphate biosynthetic process -…	-- 6 -- 7 -- 10 -- 11 -- 12 -- 22 -- 23 -- 24 -- 25 -- 29 -- 30 -- 31 -- 33 -- 34 -- 36"	GAEK01021739.1	2.444090E-56	2.872130E-58
"145	12.29	XP_002332503.1	224113759	AT1G23400	crs2 associated factor chloroplastic like	ATCAF2	Promotes the splicing of chloroplast group II introns.CAF2 FUNCTIONS IN: RNA binding INVOLVED IN: Group II intron splicing LOCATED IN: chloroplast EXPRESSED IN: 22 plant structures EXPRESSED DURING: 13 growth stages CONTAINS InterPro DOMAIN/s: RNA-binding CRM domain (InterPro:IPR001890) BEST Arabidopsis thaliana protein match is: RNA-binding CRS1 / YhbY (CRM) domain-containing protein (TAIR:AT2G2…	rRNA processing -- ncRNA processing -- tRNA metabolic process -- cellular aromatic compound metabolic process -- chloroplast organization	-- 6 -- 7 -- 8 -- 10 -- 11 -- 12 -- 13 -- 14 -- 15"	GAEK01015056.1	1.000880E-119	5.587470E-127
"146	12.26	XP_001765568.1	168026095	AT1G54270	eukaryotic initiation factor 4a 11 like	EIF4A-2	member of eIF4A - eukaryotic initiation factor 4Aeif4a-2 (EIF4A-2) FUNCTIONS IN: ATP-dependent helicase activity translation initiation factor activity INVOLVED IN: response to cadmium ion LOCATED IN: cytosol plasma membrane EXPRESSED IN: 26 plant structures EXPRESSED DURING: 14 growth stages CONTAINS InterPro DOMAIN/s: RNA helicase DEAD-box type Q motif (InterPro:IPR014014) DNA/RNA helicase DEAD…	organic substance biosynthetic process -- cellular biosynthetic process -- cellular macromolecule biosynthetic process -- macromolecule biosynthetic process -- response to cadmium ion	-- 8 -- 41"	GAEK01000772.1	0.000000E+00	0.000000E+00
"147	12.25	XP_002268799.1	225463163	AT5G26360	t complex protein 1 subunit gamma like	NA	TCP-1/cpn60 chaperonin family protein FUNCTIONS IN: unfolded protein binding ATP binding INVOLVED IN: protein folding cellular protein metabolic process EXPRESSED IN: 22 plant structures EXPRESSED DURING: 13 growth stages CONTAINS InterPro DOMAIN/s: Chaperonin Cpn60/TCP-1 (InterPro:IPR002423) Chaperone tailless complex polypeptide 1 (InterPro:IPR017998) T-complex protein 1 gamma subunit (InterPro…	rRNA processing -- ncRNA processing -- cellular aromatic compound metabolic process	-- 6 -- 7 -- 10 -- 11 -- 12 -- 13 -- 14 -- 15"	GAEK01024895.1--isotig24981	0.000000E+00--0.000000E+00	0.000000E+00--0.000000E+00
"148	12.24	XP_002280227.1	225434668	AT2G29630	phosphomethylpyrimidine chloroplastic like	PY	Encodes a protein involved in thiamin biosynthesis. The protein is an iron-sulfur cluster protein predicted to catalyze the conversion of 5-aminoimidazole ribonucleotide (AIR) to hydroxymethylpyrimidine (HMP) or hydroxymethylpyrimidine phosphate (HMP-P). A severe reduction of THIC levels in plants decreases vitamin B1 (thiamin diphosphate (TPP)) levels and also leads to changes in the levels of n…	oxoacid metabolic process -- carboxylic acid metabolic process -- organic substance biosynthetic process -- cellular biosynthetic process -- ribose phosphate metabolic process -- cellular aromatic compound metabolic process -- monocarboxylic acid metabolic process -- isopentenyl diphosphate biosynthetic process methylerythritol 4-phosphate pathway -- cellular nitrogen compound biosynthetic proces…	-- 10 -- 11 -- 12 -- 22 -- 23 -- 24 -- 25 -- 29 -- 30 -- 31 -- 33 -- 34 -- 36 -- 37 -- 59 -- 60"	isotig37833--GAEK01031364.1	0.000000E+00--0.000000E+00	0.000000E+00--0.000000E+00
"149	12.23	XP_002285853.1	225459554	AT1G77590	long chain acyl synthetase chloroplastic like	LACS9	Encodes major plastidic long chain acyl-CoA synthetase with a slight substrate preference of oleic acid over any of the other fatty acids.long chain acyl-CoA synthetase 9 (LACS9) FUNCTIONS IN: long-chain fatty acid-CoA ligase activity INVOLVED IN: fatty acid metabolic process fatty acid biosynthetic process LOCATED IN: chloroplast membrane chloroplast envelope EXPRESSED IN: 25 plant structures EX…	oxoacid metabolic process -- carboxylic acid metabolic process -- organic substance biosynthetic process -- cellular biosynthetic process -- monocarboxylic acid metabolic process	-- 33 -- 34"	GAEK01005224.1--GAEK01005223.1	0.000000E+00--0.000000E+00	0.000000E+00--0.000000E+00
"150	12.23	XP_004288479.1	470104153	AT5G63610	cyclin dependent kinase e 1 like	ATCDK8	significant sequence similarity to plant and animal cyclin-dependent protein kinases and was classified as an E-type CDK with a SPTAIRE cyclin binding motif in the kinase domain.cyclin-dependent kinase E 1 (CDKE 1) FUNCTIONS IN: protein serine/threonine kinase activity protein kinase activity kinase activity ATP binding INVOLVED IN: protein amino acid phosphorylation LOCATED IN: cellular_componen…	organic substance biosynthetic process -- cellular biosynthetic process -- cellular aromatic compound metabolic process -- cellular macromolecule biosynthetic process -- macromolecule biosynthetic process	-- 7 -- 10 -- 11 -- 12"	GAEK01012098.1	1.012690E-180	0.000000E+00
"151	12.22	XP_002268126.1	225445684	AT4G18240	probable starch synthase chloroplastic amyloplastic like	ATSS4	starch synthase 4 (SS4) FUNCTIONS IN: transferase activity transferring glycosyl groups INVOLVED IN: starch metabolic process LOCATED IN: chloroplast EXPRESSED IN: 24 plant structures EXPRESSED DURING: 13 growth stages CONTAINS InterPro DOMAIN/s: Glycogen/starch synthases ADP-glucose type (InterPro:IPR011835) Starch synthase catalytic domain (InterPro:IPR013534) Glycosyl transferase group 1 (Inte…	organic substance biosynthetic process -- cellular biosynthetic process -- cellular macromolecule biosynthetic process -- macromolecule biosynthetic process	"	GAEK01023759.1	1.943720E-145	0.000000E+00
"152	12.21	XP_002526251.1	255570589	AT5G53490	thylakoid lumenal kda chloroplastic like	NA	thylakoid lumenal 17.4 kDa protein chloroplast identical to SP:P81760 Thylakoid lumenal 17.4 kDa protein chloroplast precursor (P17.4) {Arabidopsis thaliana}. Putative pentapeptide protein.Tetratricopeptide repeat (TPR)-like superfamily protein FUNCTIONS IN: molecular_function unknown INVOLVED IN: biological_process unknown LOCATED IN: chloroplast thylakoid lumen EXPRESSED IN: 22 plant structures…	rRNA processing -- ncRNA processing -- oxoacid metabolic process -- carboxylic acid metabolic process -- organic substance biosynthetic process -- cellular biosynthetic process -- cellular aromatic compound metabolic process -- monocarboxylic acid metabolic process -- isopentenyl diphosphate biosynthetic process methylerythritol 4-phosphate pathway -- cellular nitrogen compound biosynthetic proce…	-- 6 -- 7 -- 10 -- 11 -- 12 -- 13 -- 14 -- 15 -- 22 -- 23 -- 24 -- 25 -- 29 -- 30 -- 33 -- 34 -- 36 -- 37"	isotig24925--GAEK01008551.1	7.603392E-68--5.862160E-88	3.642350E-93--8.314920E-100
"153	12.19	XP_002283911.1	225441044	AT3G52990	pyruvate cytosolic isozyme like	NA	Pyruvate kinase family protein FUNCTIONS IN: pyruvate kinase activity potassium ion binding magnesium ion binding catalytic activity INVOLVED IN: response to cadmium ion glycolysis LOCATED IN: membrane EXPRESSED IN: guard cell cultured cell leaf EXPRESSED DURING: seedling growth CONTAINS InterPro DOMAIN/s: Pyruvate/Phosphoenolpyruvate kinase catalytic core (InterPro:IPR015813) Pyruvate kinase alp…	oxoacid metabolic process -- carboxylic acid metabolic process -- glycolytic process -- monocarboxylic acid metabolic process -- single-organism carbohydrate catabolic process -- carbohydrate catabolic process -- response to cadmium ion	-- 25 -- 33 -- 34"	GAEK01022789.1	0.000000E+00	0.000000E+00
"154	12.13	XP_002275626.1	225446410	AT3G04600	tryptophanyl trna synthetase	NA	Nucleotidylyl transferase superfamily protein FUNCTIONS IN: tryptophan-tRNA ligase activity nucleotide binding aminoacyl-tRNA ligase activity ATP binding INVOLVED IN: tRNA aminoacylation for protein translation tryptophanyl-tRNA aminoacylation LOCATED IN: cytosol EXPRESSED IN: 24 plant structures EXPRESSED DURING: 14 growth stages CONTAINS InterPro DOMAIN/s: Aminoacyl-tRNA synthetase class I cons…	oxoacid metabolic process -- carboxylic acid metabolic process -- organic substance biosynthetic process -- cellular biosynthetic process -- tRNA metabolic process -- nucleotide biosynthetic process -- nucleoside phosphate biosynthetic process -- cellular aromatic compound metabolic process -- cellular nitrogen compound biosynthetic process -- heterocycle biosynthetic process -- nucleotide metabo…	-- 6 -- 7 -- 8 -- 10 -- 11 -- 12 -- 15 -- 29 -- 30 -- 31 -- 33 -- 34 -- 36 -- 41"	GAEK01028938.1	0.000000E+00	0.000000E+00
"155	12.11	XP_003557415.1	357111226	AT1G16870	28s ribosomal protein mitochondrial like	NA	mitochondrial 28S ribosomal protein S29-related CONTAINS InterPro DOMAIN/s: Ribosomal protein S23/S29 mitochondrial (InterPro:IPR019368) Has 239 Blast hits to 239 proteins in 116 species: Archae - 0 Bacteria - 0 Metazoa - 106 Fungi - 38 Plants - 38 Viruses - 0 Other Eukaryotes - 57 (source: NCBI BLink).	pyrimidine ribonucleotide metabolic process -- pyrimidine ribonucleotide biosynthetic process -- pyrimidine nucleotide metabolic process -- pyrimidine nucleotide biosynthetic process -- ribose phosphate biosynthetic process -- organic substance biosynthetic process -- cellular biosynthetic process -- ribonucleotide metabolic process -- ribose phosphate metabolic process -- nucleotide biosynthetic…	-- 10 -- 11 -- 12 -- 29 -- 30 -- 31 -- 34 -- 36 -- 37 -- 59 -- 60 -- 61"	GAEK01035370.1	9.803040E-126	9.345360E-140
"156	11.89	XP_002326257.1	224069028	AT4G00620	c 1 tetrahydrofolate cytoplasmic like	EMB3127	Amino acid dehydrogenase family protein FUNCTIONS IN: binding catalytic activity INVOLVED IN: folic acid and derivative biosynthetic process metabolic process LOCATED IN: chloroplast CONTAINS InterPro DOMAIN/s: Tetrahydrofolate dehydrogenase/cyclohydrolase NAD(P)-binding domain (InterPro:IPR020631) Tetrahydrofolate dehydrogenase/cyclohydrolase (InterPro:IPR000672) NAD(P)-binding domain (InterPro:…	oxoacid metabolic process -- carboxylic acid metabolic process -- organic substance biosynthetic process -- cellular biosynthetic process -- cellular aromatic compound metabolic process -- cellular nitrogen compound biosynthetic process -- heterocycle biosynthetic process -- aromatic compound biosynthetic process	-- 10 -- 11 -- 33 -- 34 -- 36 -- 37"	GAEK01032132.1	6.301050E-100	8.355980E-100
"157	11.87	XP_002266693.2	359486287	AT4G35790	phospholipase d delta like	ATPLDDELTA	Encodes a protein with phospholipase D activity. Involved in phospolipase metabolism. Mutants are affected in hydrogen peroxide mediated cell death.phospholipase D delta (PLDDELTA) FUNCTIONS IN: phospholipase D activity INVOLVED IN: response to water deprivation response to cold hyperosmotic salinity response phosphatidic acid metabolic process programmed cell death LOCATED IN: microtubule cytosk…		-- 11 -- 30 -- 34 -- 36"	GAEK01032246.1	0.000000E+00	0.000000E+00
"158	11.81	XP_002304026.1	224073212	AT2G05990	enoyl	ENR1	Encodes enoyl-ACP reductase a component of the fatty acid synthase complex. A reduced function mutation in this gene mod1 was found in a screen for premature cell death mutants. Mutant plants have reduced lipid level and pleiotropic morphological defects including chlorotic and abnormally shaped leaves.MOSAIC DEATH 1 (MOD1) FUNCTIONS IN: enoyl-[acyl-carrier-protein] reductase (NADH) activity oxid…	oxoacid metabolic process -- carboxylic acid metabolic process -- organic substance biosynthetic process -- cellular biosynthetic process -- monocarboxylic acid metabolic process -- Golgi organization -- response to salt stress -- response to osmotic stress	-- 33 -- 34"	GAEK01016172.1--GAEK01016173.1	7.856300E-178--6.211580E-178	0.000000E+00--0.000000E+00
"159	11.81	XP_002533962.1	255586666	AT4G35350	xylem cysteine proteinase 2 like	XCP1	tracheary element vacuolar proteinxylem cysteine peptidase 1 (XCP1) FUNCTIONS IN: cysteine-type endopeptidase activity cysteine-type peptidase activity INVOLVED IN: proteolysis developmental programmed cell death LOCATED IN: nucleus plant-type vacuole EXPRESSED IN: 20 plant structures EXPRESSED DURING: 10 growth stages CONTAINS InterPro DOMAIN/s: Peptidase C1A papain (InterPro:IPR013128) Proteina…	organic substance biosynthetic process -- cellular biosynthetic process -- cellular macromolecule biosynthetic process -- macromolecule biosynthetic process	"	isotig49915	1.463014E-53	4.625210E-74
"160	11.79	XP_001760206.1	168015335	AT5G42740	glucose 6 phosphate isomerase	NA	Sugar isomerase (SIS) family protein FUNCTIONS IN: glucose-6-phosphate isomerase activity INVOLVED IN: defense response to fungus incompatible interaction response to cadmium ion gluconeogenesis glycolysis LOCATED IN: cellular_component unknown EXPRESSED IN: 24 plant structures EXPRESSED DURING: 13 growth stages CONTAINS InterPro DOMAIN/s: Phosphoglucose isomerase conserved site (InterPro:IPR0181…	oxoacid metabolic process -- carboxylic acid metabolic process -- organic substance biosynthetic process -- glycolytic process -- monocarboxylic acid metabolic process -- single-organism carbohydrate catabolic process -- carbohydrate catabolic process -- gluconeogenesis -- hexose biosynthetic process -- response to cadmium ion	-- 25 -- 33 -- 34"	GAEK01008918.1	1.557550E-12	3.310470E-12
"161	11.79	XP_004294095.1	470115832	AT1G53240	malate dehydrogenase	mMDH1	mMDH1 encodes a mitochrondrial malate dehydrogenase. It is expressed at higher levels than the other mitochrondrial isoform mMDH2 (At3G15020) according to transcript and proteomic analyses.Lactate/malate dehydrogenase family protein FUNCTIONS IN: malate dehydrogenase activity copper ion binding INVOLVED IN: response to cadmium ion response to salt stress response to cold defense response to bacte…	oxoacid metabolic process -- carboxylic acid metabolic process	-- 33 -- 34"	isotig25133	4.801963E-132	2.932840E-133
"162	11.73	XP_004237721.1	460384036	AT1G43860	ribosome maturation protein sbds like	NA	sequence-specific DNA binding transcription factors CONTAINS InterPro DOMAIN/s: Ribosome maturation protein SBDS C-terminal (InterPro:IPR018978) Ribosome maturation protein SBDS (InterPro:IPR002140) Ribosome maturation protein SBDS N-terminal (InterPro:IPR019783) Ribosome maturation protein SBDS conserved site (InterPro:IPR018023) Has 1053 Blast hits to 1042 proteins in 349 species: Archae - 219 …	rRNA processing -- ncRNA processing -- organic substance biosynthetic process -- cellular biosynthetic process -- cellular aromatic compound metabolic process -- cellular nitrogen compound biosynthetic process -- heterocycle biosynthetic process -- cellular macromolecule biosynthetic process -- macromolecule biosynthetic process -- nucleobase-containing compound biosynthetic process -- aromatic c…	-- 6 -- 7 -- 8 -- 10 -- 11 -- 12 -- 13 -- 14 -- 15"	isotig24611	2.945338E-91	7.750140E-120
"163	11.71	XP_004155920.1	449480524	AT1G31220	phosphoribosylglycinamide chloroplastic like	NA	N10-formyltetrahydrofolate-dependent phosphoribosylglycinamide formyltransferase that catalyzes the conversion of phosphoribosyl glycineamide to phosphoribosyl N-formylglycineamideFormyl transferase FUNCTIONS IN: hydroxymethyl- formyl- and related transferase activity phosphoribosylglycinamide formyltransferase activity formyltetrahydrofolate deformylase activity INVOLVED IN: purine ribonucleotid…	ribose phosphate biosynthetic process -- organic substance biosynthetic process -- cellular biosynthetic process -- ribonucleotide metabolic process -- ribose phosphate metabolic process -- nucleotide biosynthetic process -- nucleoside phosphate biosynthetic process -- cellular aromatic compound metabolic process -- cellular nitrogen compound biosynthetic process -- heterocycle biosynthetic proce…	-- 10 -- 11 -- 12 -- 29 -- 30 -- 31 -- 34 -- 36 -- 37 -- 61"	GAEK01036286.1	1.016000E-28	1.308200E-34
"164	11.67	XP_004170580.1	449527159	AT1G47720	protein chloroplastic like	OSB1	Encodes an organellar single-strand DNA binding protein located in mitochondria controls the stoichiometry of alternative mitochondrial DNA forms generated by homologous recombination.Organellar Single-stranded (OSB1) FUNCTIONS IN: single-stranded DNA binding INVOLVED IN: negative regulation of DNA recombination mitochondrial genome maintenance LOCATED IN: mitochondrion apoplast EXPRESSED IN: 13 …	organic substance biosynthetic process -- cellular biosynthetic process -- cellular aromatic compound metabolic process -- cellular macromolecule biosynthetic process -- macromolecule biosynthetic process	-- 7 -- 10 -- 11 -- 12"	GAEK01015162.1	3.419920E-14	4.099860E-46
"165	11.66	XP_002532971.1	255584484	AT5G23535	50s ribosomal protein l24 like	NA	KOW domain-containing protein FUNCTIONS IN: structural constituent of ribosome INVOLVED IN: translation LOCATED IN: ribosome intracellular large ribosomal subunit CONTAINS InterPro DOMAIN/s: Translation protein SH3-like (InterPro:IPR008991) Ribosomal protein L24/L26 conserved site (InterPro:IPR005825) KOW (InterPro:IPR005824) Ribosomal protein L24 (InterPro:IPR003256) BEST Arabidopsis thaliana pr…	organic substance biosynthetic process -- cellular biosynthetic process -- cellular macromolecule biosynthetic process -- macromolecule biosynthetic process	-- 8 -- 41"	GAEK01030311.1--isotig42043	4.919310E-79--1.903484E-64	1.655010E-82--7.405840E-81
"166	11.66	XP_002280402.1	225434245	AT2G44040	dihydrodipicolinate reductase chloroplastic like	NA	Dihydrodipicolinate reductase bacterial/plant FUNCTIONS IN: dihydrodipicolinate reductase activity INVOLVED IN: oxidation reduction lysine biosynthetic process via diaminopimelate metabolic process diaminopimelate biosynthetic process LOCATED IN: chloroplast EXPRESSED IN: cotyledon CONTAINS InterPro DOMAIN/s: Dihydrodipicolinate reductase C-terminal (InterPro:IPR022663) NAD(P)-binding domain (Int…	oxoacid metabolic process -- carboxylic acid metabolic process -- organic substance biosynthetic process -- cellular biosynthetic process	-- 33 -- 34 -- 36 -- 37"	GAEK01031133.1	2.013060E-120	1.214770E-123
"167	11.64	XP_001766264.1	168027493	AT1G60660	cytochrome b5 isoform a like	ATCB5LP	member of Cytochromes b5cytochrome B5-like protein (CB5LP) FUNCTIONS IN: heme binding EXPRESSED IN: 22 plant structures EXPRESSED DURING: 13 growth stages CONTAINS InterPro DOMAIN/s: Cytochrome b5 heme-binding site (InterPro:IPR018506) Cytochrome b5 (InterPro:IPR001199) BEST Arabidopsis thaliana protein match is: cytochrome B5 isoform A (TAIR:AT1G26340.1) Has 3645 Blast hits to 3620 proteins in 4…	oxoacid metabolic process -- carboxylic acid metabolic process -- organic substance biosynthetic process -- cellular biosynthetic process -- monocarboxylic acid metabolic process	-- 33 -- 34"	GAEK01021560.1--isotig78159	NA--1.492784E-09	0.000000E+00--7.365520E-18
"168	11.61	XP_002322433.1	224136858	AT5G51820	chloroplastic like	ATPGMP	Encodes a plastid isoform of the enzyme phosphoglucomutase involved in controlling photosynthetic carbon flow. Effective petiole movement against the direction of the gravity requires functional PGM activity that is required for full development of amyloplasts.phosphoglucomutase (PGM) FUNCTIONS IN: phosphoglucomutase activity INVOLVED IN: response to cold starch biosynthetic process detection of …	oxoacid metabolic process -- carboxylic acid metabolic process -- organic substance biosynthetic process -- cellular biosynthetic process -- ribose phosphate metabolic process -- cellular aromatic compound metabolic process -- monocarboxylic acid metabolic process -- isopentenyl diphosphate biosynthetic process methylerythritol 4-phosphate pathway -- S-glycoside biosynthetic process -- glycosinol…	-- 10 -- 11 -- 12 -- 22 -- 23 -- 24 -- 25 -- 29 -- 30 -- 31 -- 33 -- 34 -- 36"	isotig39211	0.000000E+00	0.000000E+00
"169	11.61	XP_002530152.1	255578581	AT3G11630	2 cys peroxiredoxin bas1 chloroplastic like	NA	Encodes a 2-Cys peroxiredoxin (2-Cys PrxA) that contains two catalytic Cys residues.Thioredoxin superfamily protein FUNCTIONS IN: peroxiredoxin activity antioxidant activity INVOLVED IN: response to cold defense response to bacterium LOCATED IN: in 6 components EXPRESSED IN: 26 plant structures EXPRESSED DURING: 15 growth stages CONTAINS InterPro DOMAIN/s: Peroxiredoxin C-terminal (InterPro:IPR01…	oxoacid metabolic process -- carboxylic acid metabolic process -- organic substance biosynthetic process -- cellular biosynthetic process -- ribose phosphate metabolic process -- cellular aromatic compound metabolic process -- monocarboxylic acid metabolic process -- isopentenyl diphosphate biosynthetic process methylerythritol 4-phosphate pathway -- S-glycoside biosynthetic process -- glycosinol…	-- 10 -- 11 -- 12 -- 22 -- 23 -- 24 -- 25 -- 29 -- 30 -- 31 -- 33 -- 34 -- 36 -- 37"	GAEK01021575.1	3.475600E-130	6.924880E-132
"170	11.6	XP_002285267.1	225424524	AT5G17330	glutamate decarboxylase 1	GAD	Encodes one of two isoforms of glutamate decarboxylase.glutamate decarboxylase (GAD) FUNCTIONS IN: calmodulin binding glutamate decarboxylase activity INVOLVED IN: response to cadmium ion EXPRESSED IN: 13 plant structures EXPRESSED DURING: 6 growth stages CONTAINS InterPro DOMAIN/s: Pyridoxal phosphate-dependent transferase major domain (InterPro:IPR015424) Pyridoxal phosphate-dependent decarboxy…	oxoacid metabolic process -- carboxylic acid metabolic process	-- 33 -- 34"	isotig11393--isotig11390--GAEK01025496.1--isotig11388	2.325424E-80--1.329668E-154--0.000000E+00--0.000000E+00	9.361960E-99--0.000000E+00--0.000000E+00--0.000000E+00
"171	11.58	XP_002880321.1	297824877	AT2G47730	glutathione s transferase f13	ATGSTF5	Encodes glutathione transferase belonging to the phi class of GSTs. Naming convention according to Wagner et al. (2002).glutathione S-transferase phi 8 (GSTF8) FUNCTIONS IN: glutathione transferase activity glutathione binding INVOLVED IN: in 8 processes LOCATED IN: in 7 components EXPRESSED IN: 25 plant structures EXPRESSED DURING: 16 growth stages CONTAINS InterPro DOMAIN/s: Thioredoxin fold (I…	response to salt stress -- response to osmotic stress	"	GAEK01007539.1--GAEK01007540.1	3.040520E-10--5.241900E-17	1.909930E-10--2.660250E-17
"172	11.55	XP_002530473.1	255579255	AT1G18270	ketose bisphosphate aldolase class ii like protein	NA	ketose-bisphosphate aldolase class-II family protein FUNCTIONS IN: in 8 functions INVOLVED IN: oxidation reduction pentose-phosphate shunt valine metabolic process glycolysis metabolic process EXPRESSED IN: 23 plant structures EXPRESSED DURING: 13 growth stages CONTAINS InterPro DOMAIN/s: Aldolase-type TIM barrel (InterPro:IPR013785) 6-phosphogluconate dehydrogenase NAD-binding (InterPro:IPR00611…	oxoacid metabolic process -- carboxylic acid metabolic process -- organic substance biosynthetic process -- cellular biosynthetic process -- ribose phosphate metabolic process -- cellular aromatic compound metabolic process -- glycolytic process -- monocarboxylic acid metabolic process -- cellular nitrogen compound biosynthetic process -- heterocycle biosynthetic process -- single-organism carboh…	-- 6 -- 7 -- 8 -- 10 -- 11 -- 12 -- 23 -- 24 -- 25 -- 30 -- 31 -- 33 -- 34 -- 36"	isotig43104	1.614677E-62	3.312850E-88
"173	11.54	XP_002518827.1	255555582	AT1G79340	metacaspase 5 like isoform 2	AtMC4	Encodes MCP2d the predominant and constitutively expressed member of type II metacaspases (MCPs). MCP2d plays a positive regulatory role in biotic and abiotic stress-induced programmed cell death (PCD). Arabidopsis contains three type I MCP genes (MCP1a-c) and six type II MCP genes (MCP2a?f): AtMCP1a/At5g64240 AtMCP1b/At1g02170 AtMCP1c/At4g25110 AtMCP2a/At1g79310 AtMCP2b/At1g79330 AtMCP2c/At1g793…	organic substance biosynthetic process -- cellular biosynthetic process -- cellular aromatic compound metabolic process -- heterocycle biosynthetic process -- Golgi organization -- aromatic compound biosynthetic process -- response to salt stress -- response to cadmium ion -- response to osmotic stress	-- 10"	GAEK01030661.1--isotig21654	5.513600E-167--1.043643E-116	0.000000E+00--5.094620E-128
"174	11.46	XP_003626826.1	357513075	AT2G13560	pentatricopeptide repeat containing protein	NAD-ME1	Encodes an NAD-dependent malic enzyme (NAD-ME) that does not act on oxaloacetate indicating that it belongs to EC 1.1.1.39. It is a member of the alpha family of NAD-MEs in plants. It appears to function as a homodimer or as a heterodimer with the beta-type NAD-ME2 (At4g00570). NAD-ME1 transcript and protein levels are higher during the night than during the day.NAD-dependent malic enzyme 1 (NAD-…	oxoacid metabolic process -- carboxylic acid metabolic process -- glycolytic process -- monocarboxylic acid metabolic process -- single-organism carbohydrate catabolic process -- Golgi organization -- carbohydrate catabolic process -- response to salt stress -- water transport -- fluid transport -- response to cadmium ion -- response to osmotic stress	-- 25 -- 33 -- 34"	isotig77454	6.375605E-13	7.688070E-25
"175	11.4	XP_002269264.1	225425027	AT1G13560	uncharacterized cdp alcohol phosphatidyltransferase class i family protein 3 like	AAPT1	Encodes aminoalcoholphosphotransferase AAPT1.aminoalcoholphosphotransferase 1 (AAPT1) FUNCTIONS IN: phosphatidyltransferase activity phosphotransferase activity for other substituted phosphate groups INVOLVED IN: phospholipid biosynthetic process LOCATED IN: membrane EXPRESSED IN: 24 plant structures EXPRESSED DURING: 15 growth stages CONTAINS InterPro DOMAIN/s: Choline/ethanolaminephosphotransfe…	organic substance biosynthetic process -- cellular biosynthetic process -- response to cadmium ion	-- 29 -- 30"	GAEK01008350.1--isotig38144--GAEK01008348.1	0.000000E+00--6.213043E-157--0.000000E+00	0.000000E+00--0.000000E+00--0.000000E+00
"176	11.4	XP_003542345.1	356547905	AT2G19385	uncharacterized protein loc100790272	NA	zinc ion binding FUNCTIONS IN: zinc ion binding INVOLVED IN: biological_process unknown LOCATED IN: intracellular EXPRESSED IN: 22 plant structures EXPRESSED DURING: 13 growth stages CONTAINS InterPro DOMAIN/s: Zinc finger C2H2-like (InterPro:IPR015880) Zinc finger C2H2 LYAR-type (InterPro:IPR014898) BEST Arabidopsis thaliana protein match is: RNA recognition motif (RRM)-containing protein (TAIR:…	mitochondrion organization -- protein targeting to mitochondrion -- protein localization to mitochondrion -- establishment of protein localization to mitochondrion -- mitochondrial transport	"	GAEK01020449.1	1.669300E-41	1.453160E-46
"177	11.39	XP_004287797.1	470102716	AT5G66140	proteasome subunit alpha type 7 like	PAD2	Encodes alpha5 subunit of 20S proteosome complex involved in protein degradation.proteasome alpha subunit D2 (PAD2) FUNCTIONS IN: peptidase activity endopeptidase activity threonine-type endopeptidase activity INVOLVED IN: ubiquitin-dependent protein catabolic process LOCATED IN: proteasome core complex proteasome complex proteasome core complex alpha-subunit complex chloroplast vacuole EXPRESSED…	oxoacid metabolic process -- carboxylic acid metabolic process -- organic substance biosynthetic process -- cellular biosynthetic process -- indole-containing compound metabolic process -- cellular aromatic compound metabolic process -- glycolytic process -- monocarboxylic acid metabolic process -- indole-containing compound biosynthetic process -- cellular nitrogen compound biosynthetic process …	-- 10 -- 11 -- 25 -- 33 -- 34 -- 36 -- 37"	isotig41247--GAEK01030249.1	1.981834E-107--6.150570E-141	9.383520E-145--7.859050E-145
"178	11.38	XP_002268657.1	225432181	AT3G17465	50s ribosomal protein l3 chloroplastic like	RPL3P	encodes a putative L3 ribosomal protein targeted to the plastid.ribosomal protein L3 plastid (RPL3P) CONTAINS InterPro DOMAIN/s: Ribosomal protein L3 (InterPro:IPR000597) Ribosomal protein L3 bacterial/organelle-type (InterPro:IPR019927) Ribosomal protein L3 conserved site (InterPro:IPR019926) Translation elongation/initiation factor/Ribosomal beta-barrel (InterPro:IPR009000) BEST Arabidopsis tha…	organic substance biosynthetic process -- cellular biosynthetic process -- cellular macromolecule biosynthetic process -- macromolecule biosynthetic process	-- 8 -- 41"	GAEK01023376.1	1.309820E-137	1.814550E-148
"179	11.36	XP_002312854.1	224102919	AT3G11830	t complex protein 1 subunit eta like	NA	TCP-1/cpn60 chaperonin family protein FUNCTIONS IN: unfolded protein binding ATP binding INVOLVED IN: response to cadmium ion LOCATED IN: cellular_component unknown EXPRESSED IN: 25 plant structures EXPRESSED DURING: 14 growth stages CONTAINS InterPro DOMAIN/s: Chaperonin Cpn60/TCP-1 (InterPro:IPR002423) Chaperone tailless complex polypeptide 1 (InterPro:IPR017998) T-complex protein 1 eta subunit…	oxoacid metabolic process -- carboxylic acid metabolic process -- organic substance biosynthetic process -- cellular aromatic compound metabolic process -- glycolytic process -- monocarboxylic acid metabolic process -- single-organism carbohydrate catabolic process -- carbohydrate catabolic process -- response to salt stress -- gluconeogenesis -- hexose biosynthetic process -- response to cadmium…	-- 10 -- 11 -- 12 -- 25 -- 33 -- 34"	isotig37939	8.019448E-125	0.000000E+00
"180	11.34	XP_001771994.1	168039014	AT4G25630	protein	ATFIB2	encodes a fibrillarin a key nucleolar protein in eukaryotes which associates with box C/D small nucleolar RNAs (snoRNAs) directing 2'-O-ribose methylation of the rRNA. This gene also encodes a novel box C/D snoRNA U60.2f in its fifth intron that accumulates in seedlings and that their targeted residue on the 25 S rRNA is methylated.fibrillarin 2 (FIB2) FUNCTIONS IN: snoRNA binding INVOLVED IN: re…	rRNA processing -- ncRNA processing -- pyrimidine ribonucleotide metabolic process -- pyrimidine ribonucleotide biosynthetic process -- pyrimidine nucleotide metabolic process -- pyrimidine nucleotide biosynthetic process -- ribose phosphate biosynthetic process -- organic substance biosynthetic process -- cellular biosynthetic process -- ribonucleotide metabolic process -- ribose phosphate metab…	-- 6 -- 7 -- 10 -- 11 -- 12 -- 13 -- 14 -- 15 -- 29 -- 30 -- 31 -- 34 -- 36 -- 37 -- 49 -- 59 -- 60 -- 61"	isotig43943	3.226682E-41	7.446220E-50
"181	11.34	XP_002284157.1	225430017	AT4G32720	lupus la protein homolog a like	AtLa1	Encodes AtLa1 a member of the highly abundant phosphoprotein La proteins. Predominantly localized to the nucleoplasm and was also detected in the nucleolar cavity. Has RNA binding activity. Required for normal ribosome biogenesis and embryogenesis.La protein 1 (La1) FUNCTIONS IN: RNA binding INVOLVED IN: embryo development ribosome biogenesis LOCATED IN: nucleoplasm cell wall EXPRESSED IN: 24 pla…	rRNA processing -- ncRNA processing -- pyrimidine ribonucleotide metabolic process -- pyrimidine ribonucleotide biosynthetic process -- pyrimidine nucleotide metabolic process -- pyrimidine nucleotide biosynthetic process -- ribose phosphate biosynthetic process -- organic substance biosynthetic process -- cellular biosynthetic process -- ribonucleotide metabolic process -- ribose phosphate metab…	-- 6 -- 7 -- 8 -- 10 -- 11 -- 12 -- 13 -- 14 -- 15 -- 29 -- 30 -- 31 -- 34 -- 36 -- 37 -- 59 -- 60 -- 61"	GAEK01019337.1	5.316770E-110	3.326360E-128
"182	11.32	XP_003537255.1	356537481	AT2G41540	glycerol 3 phosphate dehydrogenase	GPDHC1	Encodes a protein with NAD-dependent glycerol-3-phosphate (G3P) dehydrogenase which was shown to complement an Escherichia coli strain: BB20-14 auxotrophic for glycerol/G3P due to a loss-of-function mutation in the gpsA gene.GPDHC1 CONTAINS InterPro DOMAIN/s: 6-phosphogluconate dehydrogenase C-terminal-like (InterPro:IPR008927) Dehydrogenase multihelical (InterPro:IPR013328) NAD(P)-binding domain…		-- 30"	isotig39426	6.593511E-148	0.000000E+00
"183	11.29	XP_004294019.1	470115673	AT4G30930	50s ribosomal protein mitochondrial like	NFD1	Encodes a ribosomal RPL21M protein that is localized to the mitochondrion and is involved in karyogamy during female gametophyte development and fertilization. Mutants display defects in both male and female gametophyte development (i.e.collapsed pollen and female gametophytes with unfused central cells).NUCLEAR FUSION DEFECTIVE 1 (NFD1) FUNCTIONS IN: structural constituent of ribosome RNA bindin…	organic substance biosynthetic process -- cellular biosynthetic process -- cellular aromatic compound metabolic process -- cellular nitrogen compound biosynthetic process -- heterocycle biosynthetic process -- single-organism carbohydrate catabolic process -- RNA modification -- cellular macromolecule biosynthetic process -- carbohydrate catabolic process -- macromolecule biosynthetic process -- …	-- 6 -- 7 -- 8 -- 10 -- 11 -- 12 -- 41 -- 49"	GAEK01031259.1--isotig53116	4.102160E-38--9.373500E-33	2.438140E-42--4.498850E-42
"184	11.27	XP_002266298.2	359497110	AT3G07800	thymidine kinase like	AtTK1a	Encodes a thymidine kinase that salvages DNA precursors.Thymidine kinase FUNCTIONS IN: thymidine kinase activity ATP binding INVOLVED IN: pyrimidine deoxyribonucleoside interconversion anaerobic respiration LOCATED IN: cellular_component unknown EXPRESSED IN: 23 plant structures EXPRESSED DURING: 13 growth stages CONTAINS InterPro DOMAIN/s: Thymidine kinase (InterPro:IPR001267) Thymidine kinase c…	organic substance biosynthetic process -- cellular biosynthetic process -- cellular aromatic compound metabolic process -- cellular macromolecule biosynthetic process -- macromolecule biosynthetic process	-- 7 -- 10 -- 11 -- 12"	GAEK01030170.1--isotig38149	2.333580E-88--1.241000E-72	5.157100E-101--8.086960E-101
"185	11.27	XP_004250352.1	460409854	AT5G64610	probable myst like histone acetyltransferase 1 like	HAM1	Encodes an enzyme with histone acetyltransferase activity. HAM1 primarily acetylate histone H4 but also display some ability to acetylate H3. Prior acetylation of lysine 5 on histone H4 reduces radioactive acetylation by either HAM1. HAM1 acetylates histone H4 lysine 5.histone acetyltransferase of the MYST family 1 (HAM1) FUNCTIONS IN: histone acetyltransferase activity zinc ion binding nucleic a…	organic substance biosynthetic process -- cellular biosynthetic process -- cellular aromatic compound metabolic process -- cellular nitrogen compound biosynthetic process -- heterocycle biosynthetic process -- cellular macromolecule biosynthetic process -- macromolecule biosynthetic process -- nucleobase-containing compound biosynthetic process -- aromatic compound biosynthetic process	-- 6 -- 7 -- 8 -- 10 -- 11 -- 12"	GAEK01032263.1	7.091850E-179	0.000000E+00
"186	11.25	XP_002515492.1	255548872	AT4G32150	vesicle associated membrane protein 713 like	ATVAMP711	AtVAMP711 is a member of Synaptobrevin-like AtVAMP7C v-SNARE (soluble N-ethyl-maleimide sensitive factor attachment protein receptors) protein family. SNAREs have been divided into four subgroups: Qa- Qb- Qc- and R-SNAREs. R-SNAREs are classified into three groups the Sec22- YKT6- and VAMP7-like R-SNAREs. One R-SNARE and three Q-SNAREs (one of each subgroup) form the trans-SNARE complex which gov…	organic substance biosynthetic process -- Golgi organization -- response to salt stress -- response to cadmium ion -- response to osmotic stress	-- 11 -- 36"	GAEK01017619.1	3.047140E-109	1.098700E-115
"187	11.24	XP_002273887.1	225432316	AT4G02500	xyloglucan 6 xylosyltransferase	ATXT2	Encodes a protein with xylosyltransferase activity which is specific for UDP-xylose as donor substrate and for oligosaccharides with a degree of polymerization >4. Although the enzyme utilizes either cellopentaose or cellohexaose its activity is four-fold higher with cellohexaose as an acceptor compared to cellopentaose. The enzyme is able to add several xylosyl residues to the acceptor forming m…	oxoacid metabolic process -- organic substance biosynthetic process -- cellular biosynthetic process -- S-glycoside biosynthetic process -- glycosinolate biosynthetic process -- glucosinolate biosynthetic process -- cellular macromolecule biosynthetic process -- macromolecule biosynthetic process	-- 33 -- 34"	GAEK01021249.1	0.000000E+00	0.000000E+00
"188	11.21	XP_002284474.1	225456463	AT3G48850	phosphate carrier mitochondrial like	MPT2	Encodes a mitochondrial phosphate transporter. Modulates plant responses to salt stress.phosphate transporter 3 2 (PHT3 2) FUNCTIONS IN: binding INVOLVED IN: transport transmembrane transport LOCATED IN: mitochondrial inner membrane chloroplast membrane EXPRESSED IN: stem sepal stamen EXPRESSED DURING: 4 anthesis CONTAINS InterPro DOMAIN/s: Mitochondrial substrate carrier (InterPro:IPR001993) Mit…	response to salt stress -- response to osmotic stress	"	GAEK01035343.1	3.784970E-163	1.484900E-169
"189	11.19	XP_002282161.2	359476293	AT2G26260	3beta hydroxysteroid dehydrogenase decarboxylase isoform 2 like	3BETAHSD/D2	Encodes an enzyme with 3&#946 -hydroxysteroid dehydrogenase/C4-decarboxylase activity <i>in vitro</i>. The activity of the enzyme was determined using microsomal extracts of yeast overexpressing the <i>Arabidopsis</i> gene. Cytosolic fractions failed to be associated to the activity leading to the speculation that the enzyme is membrane-bound.3beta-hydroxysteroid-dehydrogenase/decarboxylase isofo…	organic substance biosynthetic process -- cellular biosynthetic process	-- 34"	GAEK01035889.1	0.000000E+00	0.000000E+00
"190	11.19	XP_002283510.1	225451999	AT3G02530	t complex protein 1 subunit zeta like	NA	TCP-1/cpn60 chaperonin family protein FUNCTIONS IN: unfolded protein binding ATP binding INVOLVED IN: response to cadmium ion response to zinc ion LOCATED IN: membrane cytoplasm EXPRESSED IN: 23 plant structures EXPRESSED DURING: 14 growth stages CONTAINS InterPro DOMAIN/s: Chaperonin Cpn60/TCP-1 (InterPro:IPR002423) Chaperone tailless complex polypeptide 1 (InterPro:IPR017998) T-complex protein …	organic substance biosynthetic process -- gluconeogenesis -- hexose biosynthetic process -- response to cadmium ion	"	GAEK01009071.1	0.000000E+00	0.000000E+00
"191	11.16	XP_004304012.1	470136461	AT5G40770	prohibitin mitochondrial like	ATPHB3	prohibitin 3prohibitin 3 (PHB3) INVOLVED IN: in 8 processes LOCATED IN: in 6 components EXPRESSED IN: 31 plant structures EXPRESSED DURING: 14 growth stages CONTAINS InterPro DOMAIN/s: Prohibitin (InterPro:IPR000163) Band 7 protein (InterPro:IPR001107) BEST Arabidopsis thaliana protein match is: prohibitin 4 (TAIR:AT3G27280.1) Has 1807 Blast hits to 1807 proteins in 277 species: Archae - 0 Bacter…	mitochondrion organization -- protein targeting to mitochondrion -- protein localization to mitochondrion -- establishment of protein localization to mitochondrion -- cellular aromatic compound metabolic process -- mitochondrial transport -- RNA modification -- response to salt stress -- macromolecule methylation -- response to osmotic stress	-- 6 -- 7 -- 10 -- 11 -- 12 -- 49"	GAEK01031281.1	4.227070E-112	3.156570E-116
"192	11.15	XP_002451639.1	242060700	AT1G78900	v type proton atpase catalytic subunit a like	VHA-A	Encodes catalytic subunit A of the vacuolar ATP synthase. Mutants are devoid of vacuolar ATPase activity as subunit A is encoded only by this gene and show strong defects in male gametophyte development and in Golgi stack morphology.vacuolar ATP synthase subunit A (VHA-A) FUNCTIONS IN: hydrogen ion transporting ATP synthase activity rotational mechanism hydrolase activity acting on acid anhydride…	oxoacid metabolic process -- carboxylic acid metabolic process -- organic substance biosynthetic process -- ribonucleotide metabolic process -- ribose phosphate metabolic process -- cellular aromatic compound metabolic process -- glycolytic process -- monocarboxylic acid metabolic process -- single-organism carbohydrate catabolic process -- nucleotide metabolic process -- nucleoside phosphate met…	-- 10 -- 11 -- 12 -- 23 -- 24 -- 25 -- 30 -- 31 -- 33 -- 34 -- 36"	isotig37853	0.000000E+00	0.000000E+00
"193	11.11	XP_002966010.1	302765178	AT2G16570	amidophosphoribosyltransferase chloroplastic like	ASE1	Amidophosphoribosyltransferase (ATase: EC 2.4.2.14) is a key enzyme in the pathway of purine nucleotide biosynthesisGLN phosphoribosyl pyrophosphate amidotransferase 1 (ASE1) FUNCTIONS IN: amidophosphoribosyltransferase activity INVOLVED IN: purine base biosynthetic process metabolic process LOCATED IN: cell wall EXPRESSED IN: 13 plant structures EXPRESSED DURING: 7 growth stages CONTAINS InterPr…	rRNA processing -- ncRNA processing -- ribose phosphate biosynthetic process -- organic substance biosynthetic process -- cellular biosynthetic process -- ribonucleotide metabolic process -- ribose phosphate metabolic process -- nucleotide biosynthetic process -- nucleoside phosphate biosynthetic process -- cellular aromatic compound metabolic process -- chloroplast organization -- cellular nitro…	-- 6 -- 7 -- 8 -- 10 -- 11 -- 12 -- 13 -- 14 -- 15 -- 29 -- 30 -- 31 -- 34 -- 36 -- 37 -- 61"	GAEK01032875.1	0.000000E+00	0.000000E+00
"194	11.11	XP_002298397.1	224054986	AT2G41840	40s ribosomal protein s2 4 like	NA	Ribosomal protein S5 family protein FUNCTIONS IN: structural constituent of ribosome INVOLVED IN: translation LOCATED IN: cytosolic small ribosomal subunit cytosolic ribosome nucleolus membrane EXPRESSED IN: 26 plant structures EXPRESSED DURING: 13 growth stages CONTAINS InterPro DOMAIN/s: Ribosomal protein S5 eukaryotic/archaeal (InterPro:IPR005711) Ribosomal protein S5 N-terminal (InterPro:IPR0…	organic substance biosynthetic process -- cellular biosynthetic process -- cellular macromolecule biosynthetic process -- macromolecule biosynthetic process	-- 8 -- 41"	isotig18843	6.497818E-74	3.058550E-99
"195	11.1	NP_001148959.1	226499246	AT2G37660	uncharacterized protein chloroplastic like	NA	NAD(P)-binding Rossmann-fold superfamily protein FUNCTIONS IN: copper ion binding INVOLVED IN: defense response to bacterium LOCATED IN: thylakoid apoplast chloroplast stroma chloroplast EXPRESSED IN: 24 plant structures EXPRESSED DURING: 15 growth stages CONTAINS InterPro DOMAIN/s: 3-beta hydroxysteroid dehydrogenase/isomerase (InterPro:IPR002225) NAD(P)-binding domain (InterPro:IPR016040) BEST …	rRNA processing -- ncRNA processing -- oxoacid metabolic process -- carboxylic acid metabolic process -- organic substance biosynthetic process -- cellular biosynthetic process -- cellular aromatic compound metabolic process -- monocarboxylic acid metabolic process -- isopentenyl diphosphate biosynthetic process methylerythritol 4-phosphate pathway -- cellular nitrogen compound biosynthetic proce…	-- 6 -- 7 -- 10 -- 11 -- 12 -- 13 -- 14 -- 15 -- 22 -- 23 -- 24 -- 25 -- 29 -- 30 -- 33 -- 34 -- 36 -- 37"	GAEK01012923.1--GAEK01012924.1--isotig25111	5.383680E-125--1.050120E-133--1.304230E-106	9.187580E-130--1.705790E-139--5.286920E-140
"196	11.1	XP_002284986.1	225445394	AT2G26640	3 ketoacyl synthase 11 like	KCS11	Encodes KCS11 a member of the 3-ketoacyl-CoA synthase family involved in the biosynthesis of VLCFA (very long chain fatty acids).3-ketoacyl-CoA synthase 11 (KCS11) FUNCTIONS IN: transferase activity transferring acyl groups other than amino-acyl groups catalytic activity INVOLVED IN: response to cold response to light stimulus response to osmotic stress LOCATED IN: membrane EXPRESSED IN: 25 plant…	oxoacid metabolic process -- carboxylic acid metabolic process -- organic substance biosynthetic process -- cellular biosynthetic process -- monocarboxylic acid metabolic process -- Golgi organization -- response to salt stress -- response to osmotic stress	-- 33 -- 34"	GAEK01030865.1	0.000000E+00	0.000000E+00
"197	11.09	XP_002283163.1	225461191	AT3G20650	mrna cap guanine n7 methyltransferase 1 like	NA	mRNA capping enzyme family protein FUNCTIONS IN: catalytic activity INVOLVED IN: mRNA capping LOCATED IN: chloroplast EXPRESSED IN: 23 plant structures EXPRESSED DURING: 14 growth stages CONTAINS InterPro DOMAIN/s: mRNA (guanine-N(7))-methyltransferase (InterPro:IPR016899) mRNA capping enzyme large subunit (InterPro:IPR004971) BEST Arabidopsis thaliana protein match is: S-adenosyl-L-methionine-de…	cellular aromatic compound metabolic process -- RNA modification -- macromolecule methylation	-- 6 -- 7 -- 8 -- 10 -- 11 -- 12 -- 49"	GAEK01031689.1	0.000000E+00	0.000000E+00
"198	11.03	XP_002263867.1	225437850	AT2G31240	tetratricopeptide repeat containing protein	NA	Tetratricopeptide repeat (TPR)-like superfamily protein FUNCTIONS IN: binding INVOLVED IN: biological_process unknown LOCATED IN: cellular_component unknown EXPRESSED IN: 23 plant structures EXPRESSED DURING: 13 growth stages CONTAINS InterPro DOMAIN/s: Tetratricopeptide-like helical (InterPro:IPR011990) Tetratricopeptide repeat-containing (InterPro:IPR013026) Tetratricopeptide repeat (InterPro:I…	pyrimidine ribonucleotide metabolic process -- pyrimidine ribonucleotide biosynthetic process -- pyrimidine nucleotide metabolic process -- pyrimidine nucleotide biosynthetic process -- ribose phosphate biosynthetic process -- organic substance biosynthetic process -- cellular biosynthetic process -- ribonucleotide metabolic process -- ribose phosphate metabolic process -- nucleotide biosynthetic…	-- 10 -- 11 -- 12 -- 29 -- 30 -- 31 -- 34 -- 36 -- 37 -- 59 -- 60 -- 61"	isotig45899	4.008192E-96	1.283790E-126
"199	11.02	XP_002275635.1	225432238	AT3G06980	dead box atp dependent rna helicase 50 like	NA	DEA(D/H)-box RNA helicase family protein FUNCTIONS IN: helicase activity ATP binding nucleic acid binding ATP-dependent helicase activity INVOLVED IN: biological_process unknown LOCATED IN: chloroplast EXPRESSED IN: 23 plant structures EXPRESSED DURING: 13 growth stages CONTAINS InterPro DOMAIN/s: RNA helicase DEAD-box type Q motif (InterPro:IPR014014) DNA/RNA helicase DEAD/DEAH box type N-termin…	rRNA processing -- ncRNA processing -- oxoacid metabolic process -- carboxylic acid metabolic process -- organic substance biosynthetic process -- cellular biosynthetic process -- tRNA metabolic process -- cellular aromatic compound metabolic process -- chloroplast organization -- monocarboxylic acid metabolic process -- isopentenyl diphosphate biosynthetic process methylerythritol 4-phosphate pa…	-- 6 -- 7 -- 10 -- 11 -- 12 -- 13 -- 14 -- 15 -- 22 -- 23 -- 24 -- 25 -- 29 -- 30 -- 33 -- 34"	GAEK01020338.1	1.932750E-143	8.618990E-151
"200	11.01	XP_002990348.1	302817344	NONE	bifunctional 3 dehydroquinate dehydratase shikimate chloroplastic like	NA		oxoacid metabolic process -- carboxylic acid metabolic process -- monocarboxylic acid metabolic process	-- 33 -- 34"	GAEK01015341.1--isotig48653	NA--NA	3.952460E-17--2.347450E-17
"201	11	NP_188468.1	15229636	AT3G18390	chloroplastic group iia intron splicing facilitator chloroplastic like	EMB1865	embryo defective 1865 (EMB1865) FUNCTIONS IN: RNA binding INVOLVED IN: embryo development ending in seed dormancy LOCATED IN: chloroplast EXPRESSED IN: 22 plant structures EXPRESSED DURING: 13 growth stages CONTAINS InterPro DOMAIN/s: RNA-binding CRM domain (InterPro:IPR001890) BEST Arabidopsis thaliana protein match is: CRM family member 3B (TAIR:AT4G14510.1) Has 1281 Blast hits to 1142 proteins…	oxoacid metabolic process -- carboxylic acid metabolic process -- organic substance biosynthetic process -- cellular biosynthetic process -- cellular aromatic compound metabolic process -- chloroplast organization -- monocarboxylic acid metabolic process -- isopentenyl diphosphate biosynthetic process methylerythritol 4-phosphate pathway -- isopentenyl diphosphate biosynthetic process	-- 6 -- 7 -- 10 -- 11 -- 12 -- 15 -- 22 -- 23 -- 24 -- 25 -- 29 -- 30 -- 33 -- 34"	GAEK01029277.1	1.813380E-169	3.476600E-168
"202	11	XP_002274814.1	225431257	AT4G36390	cdk5rap1 like	NA	Methylthiotransferase FUNCTIONS IN: 4 iron 4 sulfur cluster binding iron-sulfur cluster binding transferase activity catalytic activity INVOLVED IN: RNA modification tRNA modification LOCATED IN: chloroplast cytoplasm EXPRESSED IN: 22 plant structures EXPRESSED DURING: 13 growth stages CONTAINS InterPro DOMAIN/s: Methylthiotransferase (InterPro:IPR005839) tRNA-i(6)A37 modification enzyme MiaB (In…	ncRNA processing -- tRNA metabolic process -- cellular aromatic compound metabolic process -- RNA modification	-- 6 -- 7 -- 10 -- 11 -- 12 -- 15"	GAEK01034949.1--isotig38740	0.000000E+00--2.601608E-162	0.000000E+00--0.000000E+00
"203	10.99	NP_001149051.1	226506102	AT1G24510	t complex protein 1 subunit epsilon like	NA	TCP-1/cpn60 chaperonin family protein FUNCTIONS IN: protein binding INVOLVED IN: protein folding cellular protein metabolic process LOCATED IN: plasma membrane EXPRESSED IN: 23 plant structures EXPRESSED DURING: 14 growth stages CONTAINS InterPro DOMAIN/s: Chaperone tailless complex polypeptide 1 (InterPro:IPR017998) Chaperonin Cpn60/TCP-1 (InterPro:IPR002423) T-complex protein 1 epsilon subunit …	rRNA processing -- ncRNA processing -- cellular aromatic compound metabolic process	-- 6 -- 7 -- 10 -- 11 -- 12 -- 13 -- 14 -- 15"	GAEK01020872.1	0.000000E+00	0.000000E+00
"204	10.99	XP_002318715.1	224121958	AT1G56110	nucleolar protein 56 like	NOP56	NOP56-like proteinhomolog of nucleolar protein NOP56 (NOP56) LOCATED IN: nucleolus cell wall EXPRESSED IN: 22 plant structures EXPRESSED DURING: 13 growth stages CONTAINS InterPro DOMAIN/s: Pre-mRNA processing ribonucleoprotein snoRNA-binding domain (InterPro:IPR002687) NOP5 N-terminal (InterPro:IPR012974) NOSIC (InterPro:IPR012976) BEST Arabidopsis thaliana protein match is: NOP56-like pre RNA p…	pyrimidine ribonucleotide metabolic process -- pyrimidine ribonucleotide biosynthetic process -- pyrimidine nucleotide metabolic process -- pyrimidine nucleotide biosynthetic process -- ribose phosphate biosynthetic process -- organic substance biosynthetic process -- cellular biosynthetic process -- ribonucleotide metabolic process -- ribose phosphate metabolic process -- nucleotide biosynthetic…	-- 6 -- 7 -- 10 -- 11 -- 12 -- 29 -- 30 -- 31 -- 34 -- 36 -- 37 -- 49 -- 59 -- 60 -- 61"	GAEK01007017.1	0.000000E+00	0.000000E+00
"205	10.98	XP_002458504.1	242058717	AT4G04970	callose synthase 11 like	ATGSL01	encodes a gene similar to callose synthaseglucan synthase-like 1 (GSL1) FUNCTIONS IN: transferase activity transferring glycosyl groups 1 3-beta-glucan synthase activity INVOLVED IN: reproduction 1 3-beta-glucan biosynthetic process pollen development LOCATED IN: 1 3-beta-glucan synthase complex plasma membrane EXPRESSED IN: 22 plant structures EXPRESSED DURING: 13 growth stages CONTAINS InterPro…	organic substance biosynthetic process -- cellular biosynthetic process -- cellular macromolecule biosynthetic process -- macromolecule biosynthetic process	"	isotig41599	3.122308E-126	4.727740E-160
"206	10.92	XP_002274975.1	225439761	AT3G09630	60s ribosomal protein l4 like	NA	Ribosomal protein L4/L1 family FUNCTIONS IN: structural constituent of ribosome INVOLVED IN: translation LOCATED IN: in 9 components EXPRESSED IN: 26 plant structures EXPRESSED DURING: 14 growth stages CONTAINS InterPro DOMAIN/s: Ribosomal protein L4/L1e (InterPro:IPR002136) Ribosomal protein L4/L1e eukaryotic/archaeal conserved site (InterPro:IPR013000) BEST Arabidopsis thaliana protein match is…	organic substance biosynthetic process -- cellular biosynthetic process -- cellular macromolecule biosynthetic process -- macromolecule biosynthetic process	-- 8 -- 41"	GAEK01030459.1--GAEK01009104.1--isotig11086--isotig11088--isotig40631	0.000000E+00--0.000000E+00--3.939475E-98--3.882381E-98--3.229108E-99	0.000000E+00--0.000000E+00--2.190340E-129--1.846010E-129--1.489290E-102
"207	10.91	XP_001779704.1	168054571	AT3G04240	probable udp n acetylglucosamine peptide n acetylglucosaminyltransferase sec like	SEC	Has O-linked N-acetyl glucosamine transferase activity. Similar to Arabidopsis SPY gene.secret agent (SEC) CONTAINS InterPro DOMAIN/s: Tetratricopeptide TPR-1 (InterPro:IPR001440) Tetratricopeptide-like helical (InterPro:IPR011990) Tetratricopeptide repeat-containing (InterPro:IPR013026) Tetratricopeptide repeat (InterPro:IPR019734) BEST Arabidopsis thaliana protein match is: Tetratricopeptide re…	organic substance biosynthetic process -- cellular biosynthetic process -- cellular macromolecule biosynthetic process -- macromolecule biosynthetic process	"	GAEK01022893.1	0.000000E+00	0.000000E+00
"208	10.88	XP_002271151.1	225463209	AT5G23575	cleft lip and palate transmembrane protein 1 like	NA	Transmembrane CLPTM1 family protein INVOLVED IN: biological_process unknown LOCATED IN: endoplasmic reticulum membrane EXPRESSED IN: callus leaf CONTAINS InterPro DOMAIN/s: Cleft lip and palate transmembrane 1 (InterPro:IPR008429) BEST Arabidopsis thaliana protein match is: Transmembrane CLPTM1 family protein (TAIR:AT5G08500.1) Has 30201 Blast hits to 17322 proteins in 780 species: Archae - 12 Ba…	cellular aromatic compound metabolic process	-- 7 -- 10 -- 11 -- 12"	GAEK01031096.1	0.000000E+00	0.000000E+00
"209	10.86	XP_002302483.1	224067419	AT2G13560	nad dependent malic enzyme 62 kda mitochondrial like	NAD-ME1	Encodes an NAD-dependent malic enzyme (NAD-ME) that does not act on oxaloacetate indicating that it belongs to EC 1.1.1.39. It is a member of the alpha family of NAD-MEs in plants. It appears to function as a homodimer or as a heterodimer with the beta-type NAD-ME2 (At4g00570). NAD-ME1 transcript and protein levels are higher during the night than during the day.NAD-dependent malic enzyme 1 (NAD-…	oxoacid metabolic process -- carboxylic acid metabolic process -- glycolytic process -- monocarboxylic acid metabolic process -- single-organism carbohydrate catabolic process -- Golgi organization -- carbohydrate catabolic process -- response to salt stress -- water transport -- fluid transport -- response to cadmium ion -- response to osmotic stress	-- 25 -- 33 -- 34"	isotig23391	5.903828E-143	8.813480E-165
"210	10.81	XP_002285398.1	225435417	AT5G04590	sulfite reductase	SIR	A.thaliana gene encoding sulfite reductase.sulfite reductase (SIR) FUNCTIONS IN: sulfite reductase activity sulfite reductase (ferredoxin) activity copper ion binding INVOLVED IN: sulfate reduction response to salt stress response to cold LOCATED IN: in 7 components EXPRESSED IN: 25 plant structures EXPRESSED DURING: 15 growth stages CONTAINS InterPro DOMAIN/s: Sulphite reductase ferredoxin depen…	oxoacid metabolic process -- carboxylic acid metabolic process -- organic substance biosynthetic process -- cellular biosynthetic process -- indole-containing compound metabolic process -- cellular aromatic compound metabolic process -- glycolytic process -- monocarboxylic acid metabolic process -- indole-containing compound biosynthetic process -- cellular nitrogen compound biosynthetic process …	-- 6 -- 7 -- 8 -- 10 -- 11 -- 12 -- 25 -- 33 -- 34 -- 36 -- 37"	isotig38542--GAEK01017012.1--GAEK01017013.1	0.000000E+00--0.000000E+00--0.000000E+00	0.000000E+00--0.000000E+00--0.000000E+00
"211	10.8	XP_003555129.1	356573974	AT1G67100	lob domain containing protein 41 like	LBD40	LOB domain-containing protein 40 (LBD40) CONTAINS InterPro DOMAIN/s: Lateral organ boundaries LOB (InterPro:IPR004883) BEST Arabidopsis thaliana protein match is: LOB domain-containing protein 41 (TAIR:AT3G02550.1) Has 635 Blast hits to 634 proteins in 26 species: Archae - 0 Bacteria - 0 Metazoa - 0 Fungi - 0 Plants - 635 Viruses - 0 Other Eukaryotes - 0 (source: NCBI BLink).	oxoacid metabolic process -- carboxylic acid metabolic process -- organic substance biosynthetic process -- cellular biosynthetic process -- cellular aromatic compound metabolic process -- response to hypoxia -- response to decreased oxygen levels -- cellular nitrogen compound biosynthetic process -- heterocycle biosynthetic process -- cellular macromolecule biosynthetic process -- macromolecule …	-- 6 -- 7 -- 8 -- 10 -- 11 -- 12 -- 33 -- 34"	GAEK01001647.1	3.053010E-61	5.964220E-64
"212	10.8	XP_004288087.1	470103318	AT3G06350	bifunctional 3 dehydroquinate dehydratase shikimate chloroplastic like	EMB3004	Encodes a bi-functional dehydroquinate-shikimate dehydrogenase enzyme that catalyzes two steps in the chorismate biosynthesis pathway.MATERNAL EFFECT EMBRYO ARREST 32 (MEE32) FUNCTIONS IN: NADP or NADPH binding 3-dehydroquinate dehydratase activity shikimate 5-dehydrogenase activity binding catalytic activity INVOLVED IN: embryo development ending in seed dormancy LOCATED IN: chloroplast stroma c…	oxoacid metabolic process -- carboxylic acid metabolic process -- monocarboxylic acid metabolic process	-- 33 -- 34"	GAEK01015342.1--isotig42302	0.000000E+00--1.356658E-91	0.000000E+00--9.641070E-117
"213	10.75	XP_002518859.1	255555647	AT5G63610	cyclin dependent kinase e 1 like	ATCDK8	significant sequence similarity to plant and animal cyclin-dependent protein kinases and was classified as an E-type CDK with a SPTAIRE cyclin binding motif in the kinase domain.cyclin-dependent kinase E 1 (CDKE 1) FUNCTIONS IN: protein serine/threonine kinase activity protein kinase activity kinase activity ATP binding INVOLVED IN: protein amino acid phosphorylation LOCATED IN: cellular_componen…	organic substance biosynthetic process -- cellular biosynthetic process -- cellular aromatic compound metabolic process -- cellular macromolecule biosynthetic process -- macromolecule biosynthetic process	-- 7 -- 10 -- 11 -- 12"	GAEK01012097.1	0.000000E+00	0.000000E+00
"214	10.75	XP_004139955.1	449444384	AT1G79340	metacaspase 7	AtMC4	Encodes MCP2d the predominant and constitutively expressed member of type II metacaspases (MCPs). MCP2d plays a positive regulatory role in biotic and abiotic stress-induced programmed cell death (PCD). Arabidopsis contains three type I MCP genes (MCP1a-c) and six type II MCP genes (MCP2a?f): AtMCP1a/At5g64240 AtMCP1b/At1g02170 AtMCP1c/At4g25110 AtMCP2a/At1g79310 AtMCP2b/At1g79330 AtMCP2c/At1g793…	organic substance biosynthetic process -- cellular biosynthetic process -- cellular aromatic compound metabolic process -- heterocycle biosynthetic process -- Golgi organization -- aromatic compound biosynthetic process -- response to salt stress -- response to cadmium ion -- response to osmotic stress	-- 10"	isotig21653	5.264286E-129	2.890910E-120
"215	10.74	XP_002529051.1	255576316	AT5G48150	scarecrow like transcription factor pat1 like	PAT1	Member of GRAS gene family. Semi-dominant mutant has a reduced response to far-red light and appears to act early in the phytochrome A signaling pathway.phytochrome a signal transduction 1 (PAT1) CONTAINS InterPro DOMAIN/s: Transcription factor GRAS (InterPro:IPR005202) BEST Arabidopsis thaliana protein match is: SCARECROW-like 21 (TAIR:AT2G04890.1) Has 1807 Blast hits to 1807 proteins in 277 spe…	organic substance biosynthetic process -- cellular biosynthetic process -- cellular aromatic compound metabolic process -- cellular nitrogen compound biosynthetic process -- heterocycle biosynthetic process -- cellular macromolecule biosynthetic process -- macromolecule biosynthetic process -- nucleobase-containing compound biosynthetic process -- aromatic compound biosynthetic process	-- 6 -- 7 -- 8 -- 10 -- 11 -- 12"	isotig39278	3.587530E-149	0.000000E+00
"216	10.73	XP_002264485.1	225462665	AT5G52920	pyruvate kinase isozyme chloroplastic like	PKP-BETA1	encodes a dominant chloroplast pyruvate kinase beta subunit. Important for seed oil biosynthesis. Ubiquitously expressed with significantly increased expression in maturing seeds. The mutant plant has wrinkled seeds with a 50-70% reduction in seed fatty acid content.plastidic pyruvate kinase beta subunit 1 (PKP-BETA1) FUNCTIONS IN: pyruvate kinase activity INVOLVED IN: response to cadmium ion gly…	oxoacid metabolic process -- carboxylic acid metabolic process -- organic substance biosynthetic process -- cellular biosynthetic process -- glycolytic process -- monocarboxylic acid metabolic process -- single-organism carbohydrate catabolic process -- carbohydrate catabolic process -- response to cadmium ion	-- 25 -- 33 -- 34"	GAEK01019777.1	0.000000E+00	0.000000E+00
"217	10.73	XP_001773983.1	168043018	AT5G60850	dof zinc finger	OBP4	Encodes a zinc finger protein.OBF binding protein 4 (OBP4) CONTAINS InterPro DOMAIN/s: Zinc finger Dof-type (InterPro:IPR003851) BEST Arabidopsis thaliana protein match is: DOF zinc finger protein 1 (TAIR:AT1G51700.1) Has 1807 Blast hits to 1807 proteins in 277 species: Archae - 0 Bacteria - 0 Metazoa - 736 Fungi - 347 Plants - 385 Viruses - 0 Other Eukaryotes - 339 (source: NCBI BLink).	organic substance biosynthetic process -- cellular biosynthetic process -- cellular aromatic compound metabolic process -- cellular nitrogen compound biosynthetic process -- heterocycle biosynthetic process -- cellular macromolecule biosynthetic process -- macromolecule biosynthetic process -- nucleobase-containing compound biosynthetic process -- aromatic compound biosynthetic process	-- 6 -- 7 -- 8 -- 10 -- 11 -- 12"	GAEK01030513.1	1.170890E-31	7.355740E-35
"218	10.72	XP_004160955.1	449499921	AT4G20330	general transcription factor iie subunit 2 like	NA	Transcription initiation factor TFIIE beta subunit FUNCTIONS IN: RNA polymerase II transcription factor activity INVOLVED IN: transcription initiation from RNA polymerase II promoter LOCATED IN: transcription factor TFIIE complex EXPRESSED IN: 24 plant structures EXPRESSED DURING: 15 growth stages CONTAINS InterPro DOMAIN/s: Transcription initiation factor TFIIE beta subunit (InterPro:IPR016656) …	organic substance biosynthetic process -- cellular biosynthetic process -- cellular aromatic compound metabolic process -- cellular nitrogen compound biosynthetic process -- heterocycle biosynthetic process -- cellular macromolecule biosynthetic process -- macromolecule biosynthetic process -- nucleobase-containing compound biosynthetic process -- aromatic compound biosynthetic process	-- 6 -- 7 -- 8 -- 10 -- 11 -- 12 -- 41"	GAEK01024896.1	1.207910E-86	8.594470E-115
"219	10.71	XP_003563838.1	357124299	AT2G42710	50s ribosomal protein l1 like	NA	Ribosomal protein L1p/L10e family FUNCTIONS IN: structural constituent of ribosome RNA binding INVOLVED IN: translation RNA processing LOCATED IN: ribosome intracellular large ribosomal subunit EXPRESSED IN: 21 plant structures EXPRESSED DURING: 13 growth stages CONTAINS InterPro DOMAIN/s: Ribosomal protein L1 (InterPro:IPR002143) Ribosomal protein L1 bacterial-type (InterPro:IPR005878) Ribosomal…	organic substance biosynthetic process -- cellular biosynthetic process -- cellular aromatic compound metabolic process -- cellular nitrogen compound biosynthetic process -- heterocycle biosynthetic process -- cellular macromolecule biosynthetic process -- macromolecule biosynthetic process -- nucleobase-containing compound biosynthetic process -- aromatic compound biosynthetic process	-- 6 -- 7 -- 8 -- 10 -- 11 -- 12 -- 41"	isotig40683	1.528470E-65	1.124700E-96
"220	10.65	XP_001778622.1	168052368	AT3G30775	proline dehydrogenase mitochondrial like	AT-POX	Encodes a proline oxidase that is predicted to localize to the inner mitochondrial membrane its mRNA expression induced by high levels of Al and by osmotic stress. The promoter contains an L-proline-inducible element.EARLY RESPONSIVE TO DEHYDRATION 5 (ERD5) CONTAINS InterPro DOMAIN/s: Proline dehydrogenase (InterPro:IPR002872) Proline oxidase (InterPro:IPR015659) BEST Arabidopsis thaliana protein…	oxoacid metabolic process -- carboxylic acid metabolic process	-- 33 -- 34 -- 36"	isotig24783	1.469207E-102	1.480610E-159
"221	10.64	XP_004148914.1	449462371	AT5G16620	protein tic chloroplastic like	ATTIC40	chloroplast protein import (Tic40)TIC40 INVOLVED IN: protein import into chloroplast stroma chloroplast organization LOCATED IN: in 6 components EXPRESSED IN: 22 plant structures EXPRESSED DURING: 13 growth stages CONTAINS InterPro DOMAIN/s: Heat shock chaperonin-binding (InterPro:IPR006636) 26S proteasome complex ubiquitin receptor subunit Rpn13 (InterPro:IPR006773) Has 1807 Blast hits to 1807 p…	cellular aromatic compound metabolic process -- chloroplast organization	-- 6 -- 7 -- 10 -- 11 -- 12 -- 15"	GAEK01021399.1	1.899560E-97	1.299950E-114
"222	10.62	XP_002272874.2	359483854	AT5G46290	3 oxoacyl	KAS1	Encodes beta-ketoacyl-[acyl carrier protein] synthase I (KASI). Crucial for fatty acid synthesis. Plays a role in chloroplast division and embryo development.3-ketoacyl-acyl carrier protein synthase I (KAS I) FUNCTIONS IN: transferase activity transferring acyl groups other than amino-acyl groups fatty acid synthase activity catalytic activity INVOLVED IN: biosynthetic process metabolic process f…	oxoacid metabolic process -- carboxylic acid metabolic process -- organic substance biosynthetic process -- cellular biosynthetic process -- chloroplast organization -- monocarboxylic acid metabolic process	-- 33 -- 34"	GAEK01030320.1	0.000000E+00	0.000000E+00
"223	10.62	XP_002281000.1	225442341	AT1G51710	ubiquitin carboxyl terminal hydrolase 6 like	ATUBP6	Ubiquitin-specific protease 6 (UBP6). Deubiquinating enzyme. Interacts with calmodulin.ubiquitin-specific protease 6 (UBP6) CONTAINS InterPro DOMAIN/s: Peptidase C19 ubiquitin carboxyl-terminal hydrolase 2 conserved site (InterPro:IPR018200) Ubiquitin conserved site (InterPro:IPR019954) Peptidase C19 ubiquitin carboxyl-terminal hydrolase 2 (InterPro:IPR001394) Ubiquitin (InterPro:IPR000626) Ubiqu…	organic substance biosynthetic process -- cellular biosynthetic process -- cellular aromatic compound metabolic process -- cellular nitrogen compound biosynthetic process -- heterocycle biosynthetic process -- cellular macromolecule biosynthetic process -- macromolecule biosynthetic process -- nucleobase-containing compound biosynthetic process -- aromatic compound biosynthetic process -- macromo…	-- 6 -- 7 -- 8 -- 10 -- 11 -- 12"	GAEK01030644.1--isotig38882	0.000000E+00--3.980781E-170	0.000000E+00--0.000000E+00
"224	10.61	XP_002326407.1	224069760	AT3G52990	pyruvate cytosolic isozyme like	NA	Pyruvate kinase family protein FUNCTIONS IN: pyruvate kinase activity potassium ion binding magnesium ion binding catalytic activity INVOLVED IN: response to cadmium ion glycolysis LOCATED IN: membrane EXPRESSED IN: guard cell cultured cell leaf EXPRESSED DURING: seedling growth CONTAINS InterPro DOMAIN/s: Pyruvate/Phosphoenolpyruvate kinase catalytic core (InterPro:IPR015813) Pyruvate kinase alp…	oxoacid metabolic process -- carboxylic acid metabolic process -- glycolytic process -- monocarboxylic acid metabolic process -- single-organism carbohydrate catabolic process -- carbohydrate catabolic process -- response to cadmium ion	-- 25 -- 33 -- 34"	GAEK01012565.1--isotig23252--isotig23251--GAEK01012566.1	0.000000E+00--0.000000E+00--0.000000E+00--0.000000E+00	0.000000E+00--0.000000E+00--0.000000E+00--0.000000E+00
"225	10.58	XP_002280236.2	359492219	AT1G75660	5 3 exoribonuclease 3 like	AtXRN3	Encodes a protein with similarity to yeast 5'-3'exonucleases and can functionally complement the yeast mutations. In Arabidopsis XRN3 acts as a suppressor of posttranscriptional gene silencing. Mutants accumulate excised miRNA products suggesting that XRN3 is involved in degradation of these products.5'-3' exoribonuclease 3 (XRN3) CONTAINS InterPro DOMAIN/s: 5'-3' exoribonuclease 2 (InterPro:IPR0…	oxoacid metabolic process -- carboxylic acid metabolic process -- organic substance biosynthetic process -- cellular biosynthetic process -- cellular aromatic compound metabolic process -- monocarboxylic acid metabolic process -- cellular nitrogen compound biosynthetic process -- heterocycle biosynthetic process -- cellular macromolecule biosynthetic process -- macromolecule biosynthetic process …	-- 6 -- 7 -- 8 -- 10 -- 11 -- 12 -- 15 -- 33 -- 34"	GAEK01005993.1	0.000000E+00	0.000000E+00
"226	10.55	XP_002270169.1	225439207	AT3G03710	polyribonucleotide nucleotidyltransferase	PDE326	Encodes a chloroplast polynucleotide phosphorylase (PNPase). Involved in response to phosphorus (P) starvation. Mutants impaired in the expression of this gene have been selected through their resistance to fosmidomycin a strong inhibitor of DXR an enzyme of the methylerythritol-dependent IPP biosynthesis pathway. The pathway enzymes were upregulated in the mutant seedlings.resistant to inhibitio…	rRNA processing -- ncRNA processing -- oxoacid metabolic process -- carboxylic acid metabolic process -- organic substance biosynthetic process -- cellular biosynthetic process -- tRNA metabolic process -- cellular aromatic compound metabolic process -- monocarboxylic acid metabolic process -- isopentenyl diphosphate biosynthetic process methylerythritol 4-phosphate pathway -- cellular nitrogen c…	-- 6 -- 7 -- 8 -- 10 -- 11 -- 12 -- 13 -- 14 -- 15 -- 22 -- 23 -- 24 -- 25 -- 29 -- 30 -- 33 -- 34 -- 36 -- 37"	GAEK01022635.1	0.000000E+00	0.000000E+00
"227	10.53	XP_003631874.1	359476644	AT3G51140	uncharacterized protein loc100852880	NA	Protein of unknown function (DUF3353) INVOLVED IN: biological_process unknown LOCATED IN: chloroplast chloroplast inner membrane chloroplast envelope EXPRESSED IN: 22 plant structures EXPRESSED DURING: 13 growth stages CONTAINS InterPro DOMAIN/s: Protein of unknown function DUF3353 (InterPro:IPR021788) BEST Arabidopsis thaliana protein match is: Protein of unknown function (DUF3353) (TAIR:AT5G230…	rRNA processing -- ncRNA processing -- oxoacid metabolic process -- carboxylic acid metabolic process -- organic substance biosynthetic process -- cellular biosynthetic process -- tRNA metabolic process -- cellular aromatic compound metabolic process -- chloroplast organization -- aromatic compound biosynthetic process	-- 6 -- 7 -- 10 -- 11 -- 12 -- 13 -- 14 -- 15 -- 33 -- 34 -- 36 -- 37"	GAEK01031704.1	8.408980E-84	7.885190E-97
"228	10.52	XP_002303980.1	224073118	AT4G26370	antitermination domain containing protein	NA	antitermination NusB domain-containing protein FUNCTIONS IN: RNA binding INVOLVED IN: regulation of transcription DNA-dependent LOCATED IN: chloroplast EXPRESSED IN: 20 plant structures EXPRESSED DURING: 13 growth stages CONTAINS InterPro DOMAIN/s: NusB/RsmB/TIM44 (InterPro:IPR006027) Has 30201 Blast hits to 17322 proteins in 780 species: Archae - 12 Bacteria - 1396 Metazoa - 17338 Fungi - 3422 P…	oxoacid metabolic process -- carboxylic acid metabolic process -- organic substance biosynthetic process -- cellular biosynthetic process -- cellular aromatic compound metabolic process -- cellular nitrogen compound biosynthetic process -- heterocycle biosynthetic process -- cellular macromolecule biosynthetic process -- macromolecule biosynthetic process -- nucleobase-containing compound biosynt…	-- 6 -- 7 -- 8 -- 10 -- 11 -- 12 -- 33 -- 34 -- 36 -- 37"	GAEK01029429.1	1.942460E-72	6.964500E-81
"229	10.47	NP_173377.1	15223557	AT1G19450	sugar transporter erd6 like 6 like	NA	Major facilitator superfamily protein FUNCTIONS IN: carbohydrate transmembrane transporter activity sugar:hydrogen symporter activity INVOLVED IN: transport transmembrane transport LOCATED IN: plasma membrane vacuole membrane EXPRESSED IN: 25 plant structures EXPRESSED DURING: 15 growth stages CONTAINS InterPro DOMAIN/s: Sugar transporter conserved site (InterPro:IPR005829) Major facilitator supe…	oxoacid metabolic process -- carboxylic acid metabolic process -- monocarboxylic acid metabolic process	-- 33 -- 34"	GAEK01006050.1--GAEK01006049.1	2.466090E-127--6.184780E-130	5.293920E-126--1.327680E-128
"230	10.44	XP_001766920.1	168028810	AT1G56110	nucleolar protein 56 like	NOP56	NOP56-like proteinhomolog of nucleolar protein NOP56 (NOP56) LOCATED IN: nucleolus cell wall EXPRESSED IN: 22 plant structures EXPRESSED DURING: 13 growth stages CONTAINS InterPro DOMAIN/s: Pre-mRNA processing ribonucleoprotein snoRNA-binding domain (InterPro:IPR002687) NOP5 N-terminal (InterPro:IPR012974) NOSIC (InterPro:IPR012976) BEST Arabidopsis thaliana protein match is: NOP56-like pre RNA p…	pyrimidine ribonucleotide metabolic process -- pyrimidine ribonucleotide biosynthetic process -- pyrimidine nucleotide metabolic process -- pyrimidine nucleotide biosynthetic process -- ribose phosphate biosynthetic process -- organic substance biosynthetic process -- cellular biosynthetic process -- ribonucleotide metabolic process -- ribose phosphate metabolic process -- nucleotide biosynthetic…	-- 6 -- 7 -- 10 -- 11 -- 12 -- 29 -- 30 -- 31 -- 34 -- 36 -- 37 -- 49 -- 59 -- 60 -- 61"	isotig25469	1.195035E-58	2.035300E-73
"231	10.43	XP_003549768.1	356563028	AT4G22380	nhp2 like protein 1 like	NA	Ribosomal protein L7Ae/L30e/S12e/Gadd45 family protein FUNCTIONS IN: RNA binding INVOLVED IN: ribosome biogenesis LOCATED IN: nucleolus EXPRESSED IN: 21 plant structures EXPRESSED DURING: 13 growth stages CONTAINS InterPro DOMAIN/s: H/ACA ribonucleoprotein complex subunit Nhp2 eukaryote (InterPro:IPR002415) Ribosomal protein L7Ae/L8/Nhp2 family (InterPro:IPR018492) Ribosomal protein L7Ae/L30e/S12…		-- 14"	GAEK01020863.1--isotig25283--isotig25284--isotig28046--isotig28045	6.222940E-66--1.754976E-52--1.699262E-52--1.980664E-51--3.593407E-51	9.782870E-67--2.538250E-69--1.929330E-69--7.077380E-69--3.538880E-67
"232	10.41	XP_003566785.1	357130295	AT3G20430	uncharacterized protein loc100830007	NA	CONTAINS InterPro DOMAIN/s: Phosphorylated adapter RNA export protein RNA-binding domain (InterPro:IPR019385) Has 110 Blast hits to 110 proteins in 51 species: Archae - 0 Bacteria - 3 Metazoa - 56 Fungi - 0 Plants - 36 Viruses - 0 Other Eukaryotes - 15 (source: NCBI BLink).	organic substance biosynthetic process -- cellular biosynthetic process -- cellular aromatic compound metabolic process -- cellular nitrogen compound biosynthetic process -- heterocycle biosynthetic process -- cellular macromolecule biosynthetic process -- macromolecule biosynthetic process -- nucleobase-containing compound biosynthetic process -- aromatic compound biosynthetic process	-- 6 -- 7 -- 8 -- 10 -- 11 -- 12"	GAEK01037049.1	2.257610E-12	1.873260E-12
"233	10.39	XP_004232761.1	460373922	AT1G11430	dag chloroplastic like	MORF9	Encodes a protein involved in RNA editing in chloroplasts.plastid developmental protein DAG putative LOCATED IN: chloroplast stroma chloroplast chloroplast envelope EXPRESSED IN: 22 plant structures EXPRESSED DURING: 14 growth stages BEST Arabidopsis thaliana protein match is: plastid developmental protein DAG putative (TAIR:AT3G06790.2) Has 252 Blast hits to 229 proteins in 14 species: Archae - …	rRNA processing -- ncRNA processing -- oxoacid metabolic process -- carboxylic acid metabolic process -- organic substance biosynthetic process -- cellular biosynthetic process -- tRNA metabolic process -- cellular aromatic compound metabolic process -- chloroplast organization -- cellular nitrogen compound biosynthetic process -- heterocycle biosynthetic process -- RNA modification -- cellular m…	-- 6 -- 7 -- 8 -- 10 -- 11 -- 12 -- 13 -- 14 -- 15 -- 33 -- 34 -- 36 -- 37"	GAEK01010935.1	9.602280E-36	1.471460E-35
"234	10.37	XP_004248548.1	460406184	AT3G23570	endo beta d glucanase like	NA	alpha/beta-Hydrolases superfamily protein FUNCTIONS IN: hydrolase activity INVOLVED IN: response to salt stress LOCATED IN: cellular_component unknown EXPRESSED IN: 21 plant structures EXPRESSED DURING: 12 growth stages CONTAINS InterPro DOMAIN/s: Dienelactone hydrolase (InterPro:IPR002925) BEST Arabidopsis thaliana protein match is: alpha/beta-Hydrolases superfamily protein (TAIR:AT3G23600.1) Ha…	oxoacid metabolic process -- carboxylic acid metabolic process -- glycolytic process -- monocarboxylic acid metabolic process -- single-organism carbohydrate catabolic process -- Golgi organization -- carbohydrate catabolic process -- response to salt stress -- water transport -- fluid transport -- response to cadmium ion -- response to osmotic stress	-- 25 -- 33 -- 34"	GAEK01017856.1	1.569780E-66	9.856460E-70
"235	10.37	XP_002334077.1	224103213	AT1G30330	auxin response factor 6 like	ARF6	Encodes a member of the auxin response factor family. Mediates auxin response via expression of auxin regulated genes. Acts redundantly with ARF8 to control stamen elongation and flower maturation. Expression of ARF6 is controlled by miR167.auxin response factor 6 (ARF6) FUNCTIONS IN: sequence-specific DNA binding transcription factor activity INVOLVED IN: flower development response to auxin sti…	organic substance biosynthetic process -- cellular biosynthetic process -- cellular aromatic compound metabolic process -- cellular nitrogen compound biosynthetic process -- heterocycle biosynthetic process -- cellular macromolecule biosynthetic process -- macromolecule biosynthetic process -- nucleobase-containing compound biosynthetic process -- aromatic compound biosynthetic process	-- 6 -- 7 -- 8 -- 10 -- 11 -- 12"	isotig52220	3.981342E-42	3.055060E-60
"236	10.35	NP_001149141.1	226500222	AT2G42710	50s ribosomal protein l1 like	NA	Ribosomal protein L1p/L10e family FUNCTIONS IN: structural constituent of ribosome RNA binding INVOLVED IN: translation RNA processing LOCATED IN: ribosome intracellular large ribosomal subunit EXPRESSED IN: 21 plant structures EXPRESSED DURING: 13 growth stages CONTAINS InterPro DOMAIN/s: Ribosomal protein L1 (InterPro:IPR002143) Ribosomal protein L1 bacterial-type (InterPro:IPR005878) Ribosomal…	organic substance biosynthetic process -- cellular biosynthetic process -- cellular aromatic compound metabolic process -- cellular nitrogen compound biosynthetic process -- heterocycle biosynthetic process -- cellular macromolecule biosynthetic process -- macromolecule biosynthetic process -- nucleobase-containing compound biosynthetic process -- aromatic compound biosynthetic process	-- 6 -- 7 -- 8 -- 10 -- 11 -- 12 -- 41"	GAEK01028089.1	1.020750E-84	1.003670E-103
"237	10.35	XP_003523080.1	356508675	AT5G036501	alpha glucan branching enzyme like	NA		organic substance biosynthetic process -- cellular biosynthetic process -- cellular macromolecule biosynthetic process -- macromolecule biosynthetic process	"	GAEK01015277.1--isotig23308--isotig23307--GAEK01015278.1	0.000000E+00--1.837893E-168--2.072972E-168--0.000000E+00	0.000000E+00--0.000000E+00--0.000000E+00--0.000000E+00
"238	10.34	XP_002266814.1	225425222	AT5G23690	poly polymerase like	NA	Polynucleotide adenylyltransferase family protein FUNCTIONS IN: RNA binding nucleotidyltransferase activity INVOLVED IN: RNA processing EXPRESSED IN: 20 plant structures EXPRESSED DURING: 12 growth stages CONTAINS InterPro DOMAIN/s: Poly A polymerase head domain (InterPro:IPR002646) BEST Arabidopsis thaliana protein match is: polynucleotide adenylyltransferase family protein / RNA recognition mot…	cellular aromatic compound metabolic process	-- 6 -- 7 -- 8 -- 10 -- 11 -- 12"	GAEK01029057.1	4.235250E-152	3.410800E-178
"239	10.33	XP_002529825.1	255577905	AT3G21560	udp glycosyltransferase 74e2 like	BRT1	Encodes a protein with sinapic acid:UDP-glucose glucosyltransferase activity. Mutants defective in this gene are hyper-fluorescent (which accumulate in their trichomes a compound that is likely to be 3' 5'-dimethoxynaringenin chalcone or sinapoyltriacetic acid lactone potential products of the concerted action of 4-coumarate CoA ligase and chalcone synthase on sinapic acid). Also shown to be requ…	oxoacid metabolic process -- carboxylic acid metabolic process -- organic substance biosynthetic process -- cellular aromatic compound metabolic process -- monocarboxylic acid metabolic process	-- 33 -- 34"	isotig46157	1.572336E-20	3.173540E-22
"240	10.32	XP_004296531.1	470120912	AT1G60000	29 kda chloroplastic like	NA	RNA-binding (RRM/RBD/RNP motifs) family protein FUNCTIONS IN: RNA binding nucleotide binding nucleic acid binding INVOLVED IN: biological_process unknown LOCATED IN: chloroplast EXPRESSED IN: 22 plant structures EXPRESSED DURING: 13 growth stages CONTAINS InterPro DOMAIN/s: RNA recognition motif RNP-1 (InterPro:IPR000504) Nucleotide-binding alpha-beta plait (InterPro:IPR012677) BEST Arabidopsis t…	oxoacid metabolic process -- carboxylic acid metabolic process -- organic substance biosynthetic process -- cellular biosynthetic process	-- 33 -- 34 -- 36 -- 37"	GAEK01022520.1--isotig15078	1.136820E-55--3.874819E-46	1.028840E-65--3.374770E-65
"241	10.3	XP_002277483.1	225429464	AT5G11770	nadh dehydrogenase	NA	NADH-ubiquinone oxidoreductase 20 kDa subunit mitochondrial FUNCTIONS IN: NADH dehydrogenase (ubiquinone) activity zinc ion binding INVOLVED IN: oxidation reduction mitochondrial electron transport NADH to ubiquinone LOCATED IN: mitochondrion respiratory chain complex I EXPRESSED IN: 25 plant structures EXPRESSED DURING: 15 growth stages CONTAINS InterPro DOMAIN/s: NADH:ubiquinone oxidoreductase-…	organic substance biosynthetic process -- cellular biosynthetic process -- ribonucleotide metabolic process -- ribose phosphate metabolic process -- cellular aromatic compound metabolic process -- nucleotide metabolic process -- nucleoside phosphate metabolic process -- cellular macromolecule biosynthetic process -- macromolecule biosynthetic process	-- 10 -- 11 -- 12 -- 30 -- 31 -- 34 -- 36"	isotig42720	2.095773E-81	2.654550E-104
"242	10.28	XP_003634864.1	359494894	AT5G58003	rna polymerase ii c terminal domain phosphatase like 4 like	CPL4	Encodes a polypeptide that contains FCPH and BRCT domains. RNAi suppression mutant lines were generated which displayed a range of phenotypic abnormalities including: incomplete to no cotyledon expansion slow growth epinastic leaves or small inflorescences.C-terminal domain phosphatase-like 4 (CPL4) FUNCTIONS IN: phosphoprotein phosphatase activity LOCATED IN: nucleus EXPRESSED IN: 23 plant struc…	response to salt stress -- response to osmotic stress	"	isotig48331	9.140990E-33	5.233750E-44
"243	10.19	XP_004155018.1	449477420	AT5G40770	prohibitin mitochondrial like	ATPHB3	prohibitin 3prohibitin 3 (PHB3) INVOLVED IN: in 8 processes LOCATED IN: in 6 components EXPRESSED IN: 31 plant structures EXPRESSED DURING: 14 growth stages CONTAINS InterPro DOMAIN/s: Prohibitin (InterPro:IPR000163) Band 7 protein (InterPro:IPR001107) BEST Arabidopsis thaliana protein match is: prohibitin 4 (TAIR:AT3G27280.1) Has 1807 Blast hits to 1807 proteins in 277 species: Archae - 0 Bacter…	protein targeting to mitochondrion -- protein localization to mitochondrion -- establishment of protein localization to mitochondrion -- cellular aromatic compound metabolic process -- mitochondrial transport -- RNA modification -- macromolecule methylation	-- 6 -- 7 -- 10 -- 11 -- 12 -- 49"	isotig54415--GAEK01028028.1--GAEK01027358.1	4.345040E-56--2.188920E-111--3.131820E-132	7.247350E-76--3.825350E-120--7.816620E-140
"244	10.16	XP_002515074.1	255548035	AT1G01090	pyruvate dehydrogenase e1 component subunit alpha like	PDH-E1 ALPHA	pyruvate dehydrogenase E1 alpha subunitpyruvate dehydrogenase E1 alpha (PDH-E1 ALPHA) FUNCTIONS IN: pyruvate dehydrogenase (acetyl-transferring) activity INVOLVED IN: oxidation reduction glycolysis metabolic process LOCATED IN: chloroplast plastid chloroplast envelope EXPRESSED IN: 25 plant structures EXPRESSED DURING: 15 growth stages CONTAINS InterPro DOMAIN/s: Dehydrogenase E1 component (Inter…	oxoacid metabolic process -- carboxylic acid metabolic process -- glycolytic process -- monocarboxylic acid metabolic process -- single-organism carbohydrate catabolic process -- carbohydrate catabolic process	-- 25 -- 33 -- 34"	GAEK01027510.1--isotig23788	0.000000E+00--9.230744E-164	0.000000E+00--2.099430E-170
"245	10.14	XP_002327960.1	224133096	AT4G15500	protein	UGT84A4	Encodes a protein that might have sinapic acid:UDP-glucose glucosyltransferase activity.UGT84A4 FUNCTIONS IN: transferase activity transferring hexosyl groups UDP-glycosyltransferase activity sinapate 1-glucosyltransferase activity transferase activity transferring glycosyl groups INVOLVED IN: metabolic process LOCATED IN: cellular_component unknown EXPRESSED IN: 8 plant structures EXPRESSED DURI…	oxoacid metabolic process -- carboxylic acid metabolic process -- indole-containing compound metabolic process -- cellular aromatic compound metabolic process -- monocarboxylic acid metabolic process -- response to salt stress -- response to osmotic stress	-- 10 -- 11 -- 33 -- 34 -- 36"	isotig28501	1.475497E-44	4.967750E-64
"246	10.12	XP_002280293.2	359475987	NONE	endoribonuclease dicer homolog 3a like	NA		cellular aromatic compound metabolic process	-- 6 -- 7 -- 8 -- 10 -- 11 -- 12"	GAEK01027639.1	NA	0.000000E+00
"247	10.07	XP_002320594.1	224129470	AT3G07930	uncharacterized protein loc101298191	NA	DNA glycosylase superfamily protein FUNCTIONS IN: catalytic activity INVOLVED IN: DNA repair base-excision repair EXPRESSED IN: 23 plant structures EXPRESSED DURING: 13 growth stages CONTAINS InterPro DOMAIN/s: DNA glycosylase (InterPro:IPR011257) HhH-GPD domain (InterPro:IPR003265) Has 35333 Blast hits to 34131 proteins in 2444 species: Archae - 798 Bacteria - 22429 Metazoa - 974 Fungi - 991 Pla…	cellular aromatic compound metabolic process -- macromolecule methylation	-- 7 -- 8 -- 10 -- 11 -- 12"	GAEK01036479.1	1.374030E-53	5.900400E-59
"248	10.06	XP_003633654.1	359487820	AT1G29150	26s proteasome non atpase regulatory subunit 11 like isoform 2	ATS9	specifically interacts with FUS6/COP11 via the C-terminal domain of FUS6/COP11 and associates with an ATPase subunit of the 19S proteasome regulatory complex AtS6A.non-ATPase subunit 9 (ATS9) INVOLVED IN: response to cadmium ion protein catabolic process ubiquitin-dependent protein catabolic process LOCATED IN: proteasome complex nucleus proteasome regulatory particle lid subcomplex EXPRESSED IN:…	organic substance biosynthetic process -- cellular biosynthetic process -- cellular aromatic compound metabolic process -- cellular macromolecule biosynthetic process -- macromolecule biosynthetic process -- response to cadmium ion	-- 7 -- 8 -- 10 -- 11 -- 12"	GAEK01030175.1	0.000000E+00	0.000000E+00
"249	10.04	XP_002267929.1	225463205	AT5G23570	protein suppressor of gene silencing 3 like	ATSGS3	Required for posttranscriptional gene silencing and natural virus resistance.SGS3 is a member of an 'unknown' protein family. Members of this family have predicted coiled coiled domains suggesting oligomerization and a potential zinc finger domain. Involved in the production of trans-acting siRNAs through direct or indirect stabilization of cleavage fragments of the primary ta-siRNA transcript. A…	cellular aromatic compound metabolic process	-- 6 -- 7 -- 8 -- 10 -- 11 -- 12"	GAEK01020243.1	2.639590E-112	1.678890E-135
"250	9.99	XP_002266394.1	225433532	AT1G04880	high mobility group b protein 15 like	NA	HMG (high mobility group) box protein with ARID/BRIGHT DNA-binding domain FUNCTIONS IN: sequence-specific DNA binding transcription factor activity INVOLVED IN: regulation of transcription LOCATED IN: intracellular nucleus EXPRESSED IN: 10 plant structures EXPRESSED DURING: 7 growth stages CONTAINS InterPro DOMAIN/s: High mobility group superfamily (InterPro:IPR009071) High mobility group HMG1/HM…	organic substance biosynthetic process -- cellular biosynthetic process -- cellular aromatic compound metabolic process -- cellular nitrogen compound biosynthetic process -- heterocycle biosynthetic process -- cellular macromolecule biosynthetic process -- macromolecule biosynthetic process -- nucleobase-containing compound biosynthetic process -- aromatic compound biosynthetic process	-- 6 -- 7 -- 8 -- 10 -- 11 -- 12"	GAEK01036508.1	2.915540E-76	2.419810E-87
"251	9.98	XP_001771048.1	168037110	AT2G34750	rna polymerase i specific transcription initiation factor rrn3 like	NA	RNA polymerase I specific transcription initiation factor RRN3 protein FUNCTIONS IN: RNA polymerase I transcription factor activity INVOLVED IN: biological_process unknown LOCATED IN: cellular_component unknown EXPRESSED IN: 23 plant structures EXPRESSED DURING: 13 growth stages CONTAINS InterPro DOMAIN/s: RNA polymerase I specific transcription initiation factor RRN3 (InterPro:IPR007991) BEST Ar…	organic substance biosynthetic process -- cellular biosynthetic process -- cellular macromolecule biosynthetic process -- macromolecule biosynthetic process	-- 8"	isotig18481	1.707209E-23	1.541110E-30
"252	9.94	XP_002527332.1	255572799	AT1G15520	pleiotropic drug resistance protein	ABCG40	ABC transporter family involved in ABA transport and resistance to lead. Localizes to plasma membrane. Upregulated by lead. Expressed in leaves flowers stomata and roots.pleiotropic drug resistance 12 (PDR12) CONTAINS InterPro DOMAIN/s: ATPase AAA+ type core (InterPro:IPR003593) ABC transporter-like (InterPro:IPR003439) Plant PDR ABC transporter associated (InterPro:IPR013581) ABC-2 type transpor…	oxoacid metabolic process -- carboxylic acid metabolic process -- organic substance biosynthetic process -- cellular biosynthetic process -- cellular aromatic compound metabolic process -- monocarboxylic acid metabolic process -- aromatic compound biosynthetic process -- response to salt stress -- response to osmotic stress	-- 33 -- 34"	isotig107195	1.492135E-29	8.146970E-35
"253	9.94	XP_002983271.1	302803035	AT3G04790	probable ribose 5 phosphate isomerase like	EMB3119	Ribose 5-phosphate isomerase type A protein FUNCTIONS IN: ribose-5-phosphate isomerase activity INVOLVED IN: defense response to bacterium reductive pentose-phosphate cycle LOCATED IN: thylakoid chloroplast thylakoid membrane chloroplast stroma chloroplast chloroplast envelope EXPRESSED IN: 26 plant structures EXPRESSED DURING: 14 growth stages CONTAINS InterPro DOMAIN/s: Ribose 5-phosphate isome…	ribose phosphate metabolic process -- cellular aromatic compound metabolic process -- nucleotide metabolic process -- nucleoside phosphate metabolic process	-- 10 -- 11 -- 12 -- 23 -- 24 -- 30 -- 31 -- 34 -- 36"	GAEK01016662.1	6.780140E-112	5.191980E-131
"254	9.94	XP_004306852.1	470142306	AT1G01880	flap endonuclease gen like 1 like	NA	5'-3' exonuclease family protein FUNCTIONS IN: DNA binding catalytic activity nuclease activity INVOLVED IN: DNA repair LOCATED IN: cellular_component unknown CONTAINS InterPro DOMAIN/s: XPG N-terminal (InterPro:IPR006085) DNA repair protein (XPGC)/yeast Rad (InterPro:IPR006084) 5'-3' exonuclease C-terminal subdomain (InterPro:IPR020045) Helix-hairpin-helix motif class 2 (InterPro:IPR008918) XPG/…	cellular aromatic compound metabolic process	-- 7 -- 10 -- 11 -- 12"	GAEK01010555.1	1.114810E-123	1.718580E-133
"255	9.89	XP_002524809.1	255567660	AT4G02930	elongation factor mitochondrial like	NA	GTP binding Elongation factor Tu family protein FUNCTIONS IN: translation elongation factor activity cobalt ion binding zinc ion binding ATP binding INVOLVED IN: response to cadmium ion LOCATED IN: mitochondrion cell wall EXPRESSED IN: 27 plant structures EXPRESSED DURING: 13 growth stages CONTAINS InterPro DOMAIN/s: Translation elongation factor EFTu/EF1A bacterial/organelle (InterPro:IPR004541)…	pyrimidine ribonucleotide metabolic process -- pyrimidine ribonucleotide biosynthetic process -- pyrimidine nucleotide metabolic process -- pyrimidine nucleotide biosynthetic process -- ribose phosphate biosynthetic process -- organic substance biosynthetic process -- cellular biosynthetic process -- ribonucleotide metabolic process -- ribose phosphate metabolic process -- nucleotide biosynthetic…	-- 8 -- 10 -- 11 -- 12 -- 29 -- 30 -- 31 -- 34 -- 36 -- 37 -- 41 -- 59 -- 60 -- 61"	GAEK01030909.1--GAEK01022713.1--isotig47962	0.000000E+00--0.000000E+00--7.274341E-78	0.000000E+00--0.000000E+00--1.377370E-97
"256	9.87	XP_002530414.1	255579132	AT1G36280	adenylosuccinate lyase like	NA	L-Aspartase-like family protein FUNCTIONS IN: N6-(1 2-dicarboxyethyl)AMP AMP-lyase (fumarate-forming) activity catalytic activity INVOLVED IN: purine ribonucleotide biosynthetic process purine base biosynthetic process IMP biosynthetic process LOCATED IN: chloroplast CONTAINS InterPro DOMAIN/s: Adenylosuccinate lyase C-terminal/plant (InterPro:IPR013539) L-Aspartase-like (InterPro:IPR008948) Aden…	ribose phosphate biosynthetic process -- organic substance biosynthetic process -- cellular biosynthetic process -- ribonucleotide metabolic process -- ribose phosphate metabolic process -- nucleotide biosynthetic process -- nucleoside phosphate biosynthetic process -- cellular aromatic compound metabolic process -- cellular nitrogen compound biosynthetic process -- heterocycle biosynthetic proce…	-- 10 -- 11 -- 12 -- 29 -- 30 -- 31 -- 34 -- 36 -- 37 -- 61"	GAEK01012727.1	0.000000E+00	0.000000E+00
"257	9.86	NP_001238202.1	351727953	AT1G55520	tata box binding	ATTBP2	TATA-box binding protein. Required for basal transcription. Acts facilitating the recruitment of TFIID to the promoter which together with the RNA polymerase form the preinitiation complex.TATA binding protein 2 (TBP2) CONTAINS InterPro DOMAIN/s: TATA-box binding (InterPro:IPR000814) Beta2-adaptin/TATA-box binding C-terminal (InterPro:IPR012295) Transcription factor TFIID C-terminal/DNA glycosyla…	organic substance biosynthetic process -- cellular biosynthetic process -- cellular aromatic compound metabolic process -- cellular nitrogen compound biosynthetic process -- heterocycle biosynthetic process -- cellular macromolecule biosynthetic process -- macromolecule biosynthetic process -- nucleobase-containing compound biosynthetic process -- aromatic compound biosynthetic process	-- 6 -- 7 -- 8 -- 10 -- 11 -- 12"	isotig39470	1.576236E-101	3.317630E-136
"258	9.84	XP_002271511.2	359497258	AT4G37790	homeobox leucine zipper protein hat22 like	HAT22	Encodes homeobox protein HAT22 member of the HD-Zip II family.HAT22 FUNCTIONS IN: sequence-specific DNA binding transcription factor activity INVOLVED IN: regulation of transcription DNA-dependent response to cytokinin stimulus LOCATED IN: nucleus EXPRESSED IN: 22 plant structures EXPRESSED DURING: 13 growth stages CONTAINS InterPro DOMAIN/s: Homeobox conserved site (InterPro:IPR017970) Homeobox …	organic substance biosynthetic process -- cellular biosynthetic process -- cellular aromatic compound metabolic process -- cellular nitrogen compound biosynthetic process -- heterocycle biosynthetic process -- cellular macromolecule biosynthetic process -- macromolecule biosynthetic process -- nucleobase-containing compound biosynthetic process -- aromatic compound biosynthetic process	-- 6 -- 7 -- 8 -- 10 -- 11 -- 12"	GAEK01029626.1--isotig39429	7.022870E-71--6.103148E-61	7.817550E-82--2.691110E-81
"259	9.83	XP_002313221.1	224103857	AT2G30200	malonyl acyl carrier protein mitochondrial like	EMB3147	catalytics transferases [acyl-carrier-protein] S-malonyltransferases binding FUNCTIONS IN: binding transferase activity [acyl-carrier-protein] S-malonyltransferase activity catalytic activity INVOLVED IN: fatty acid biosynthetic process metabolic process LOCATED IN: chloroplast chloroplast stroma EXPRESSED IN: 23 plant structures EXPRESSED DURING: 14 growth stages CONTAINS InterPro DOMAIN/s: Acyl…	organic substance biosynthetic process -- cellular biosynthetic process	-- 34"	isotig18724	4.220731E-133	2.187740E-160
"260	9.81	XP_002278698.1	225443594	AT1G28440	receptor like protein kinase hsl1 like	HSL1	HAESA-like 1 (HSL1) FUNCTIONS IN: protein serine/threonine kinase activity kinase activity ATP binding INVOLVED IN: transmembrane receptor protein tyrosine kinase signaling pathway protein amino acid phosphorylation EXPRESSED IN: 22 plant structures EXPRESSED DURING: 13 growth stages CONTAINS InterPro DOMAIN/s: Protein kinase ATP binding site (InterPro:IPR017441) Protein kinase catalytic domain (…	organic substance biosynthetic process -- cellular biosynthetic process -- cellular aromatic compound metabolic process -- cellular nitrogen compound biosynthetic process -- heterocycle biosynthetic process -- cellular macromolecule biosynthetic process -- macromolecule biosynthetic process -- nucleobase-containing compound biosynthetic process -- aromatic compound biosynthetic process	-- 6 -- 7 -- 8 -- 10 -- 11 -- 12"	GAEK01020737.1	0.000000E+00	0.000000E+00
"261	9.81	XP_002281594.1	225444019	AT1G30460	cleavage and polyadenylation specificity factor cpsf30 like	ATCPSF30	Encodes AtCPSF30 the 30-KDa subunit of cleavage and polyadenylation specificity factor. AtCPSF30 is a probable processing endonuclease. Nucleus-localized RNA binding protein capable of interacting with itself and with calmodulin. Its RNA-binding activity is inhibited by calmodulin in a calcium-dependent fashion.cleavage and polyadenylation specificity factor 30 (CPSF30) CONTAINS InterPro DOMAIN/s…	cellular aromatic compound metabolic process	-- 6 -- 7 -- 8 -- 10 -- 11 -- 12"	GAEK01005594.1--GAEK01005595.1	4.302030E-150--6.819480E-151	2.287170E-174--2.620510E-175
"262	9.77	XP_001780012.1	168056003	AT1G79470	inosine 5 monophosphate dehydrogenase 2 like	NA	Aldolase-type TIM barrel family protein FUNCTIONS IN: IMP dehydrogenase activity oxidoreductase activity catalytic activity INVOLVED IN: oxidation reduction GMP biosynthetic process metabolic process EXPRESSED IN: 17 plant structures EXPRESSED DURING: 8 growth stages CONTAINS InterPro DOMAIN/s: IMP dehydrogenase (InterPro:IPR005990) IMP dehydrogenase related (InterPro:IPR018529) Aldolase-type TIM…	ribose phosphate biosynthetic process -- oxoacid metabolic process -- carboxylic acid metabolic process -- organic substance biosynthetic process -- cellular biosynthetic process -- ribonucleotide metabolic process -- mitochondrion organization -- protein targeting to mitochondrion -- protein localization to mitochondrion -- establishment of protein localization to mitochondrion -- ribose phospha…	-- 6 -- 7 -- 8 -- 10 -- 11 -- 12 -- 29 -- 30 -- 31 -- 33 -- 34 -- 36 -- 37 -- 49 -- 61"	GAEK01021827.1	0.000000E+00	0.000000E+00
"263	9.75	XP_002276856.1	225434389	AT2G30320	trna pseudouridine synthase like	NA	Pseudouridine synthase family protein FUNCTIONS IN: pseudouridine synthase activity INVOLVED IN: pseudouridine synthesis RNA modification EXPRESSED IN: 24 plant structures EXPRESSED DURING: 14 growth stages CONTAINS InterPro DOMAIN/s: Pseudouridine synthase catalytic domain (InterPro:IPR020103) Pseudouridine synthase I TruA N-terminal (InterPro:IPR020094) Pseudouridine synthase I TruA alpha/beta …	cellular aromatic compound metabolic process	-- 6 -- 7 -- 10 -- 11 -- 12"	isotig18727--GAEK01020487.1	1.077309E-56--6.173750E-138	2.772850E-69--4.803850E-159
"264	9.73	XP_002526085.1	255570250	AT3G29320	alpha glucan phosphorylase l chloroplastic amyloplastic like	PHS1	Encodes a plastidic alpha-glucan phosphorylase. In vitro the enzyme has a preference for maltooligosaccharides such as maltoheptaose.Glycosyl transferase family 35 FUNCTIONS IN: phosphorylase activity transferase activity transferring glycosyl groups INVOLVED IN: response to water deprivation response to temperature stimulus LOCATED IN: chloroplast stroma chloroplast plastid EXPRESSED IN: 23 plan…	organic substance biosynthetic process -- cellular biosynthetic process -- cellular macromolecule biosynthetic process -- macromolecule biosynthetic process	"	GAEK01030435.1--isotig37823	0.000000E+00--0.000000E+00	0.000000E+00--0.000000E+00
"265	9.73	NP_001146202.1	226493578	NONE	polyribonucleotide nucleotidyltransferase mitochondrial like	NA		mitochondrion organization -- cellular aromatic compound metabolic process	-- 6 -- 7 -- 8 -- 10 -- 11 -- 12"	isotig41673	NA	2.079630E-14
"266	9.72	XP_004138663.1	449441786	AT5G46160	50s ribosomal protein l14 like	NA	Ribosomal protein L14p/L23e family protein FUNCTIONS IN: structural constituent of ribosome INVOLVED IN: translation LOCATED IN: ribosome intracellular large ribosomal subunit EXPRESSED IN: 22 plant structures EXPRESSED DURING: 13 growth stages CONTAINS InterPro DOMAIN/s: Ribosomal protein L14 bacterial-type (InterPro:IPR005745) Ribosomal protein L14b/L23e (InterPro:IPR000218) Ribosomal protein L…	oxoacid metabolic process -- carboxylic acid metabolic process -- organic substance biosynthetic process -- cellular biosynthetic process -- cellular aromatic compound metabolic process -- cellular nitrogen compound biosynthetic process -- heterocycle biosynthetic process -- cellular macromolecule biosynthetic process -- macromolecule biosynthetic process -- nucleobase-containing compound biosynt…	-- 6 -- 7 -- 8 -- 10 -- 11 -- 12 -- 33 -- 34 -- 36 -- 37 -- 41"	GAEK01025349.1--isotig45280	8.683750E-54--1.410750E-43	7.770080E-63--2.119710E-63
"267	9.71	XP_002285912.1	225459806	AT5G20890	t complex protein 1 subunit beta like	NA	TCP-1/cpn60 chaperonin family protein FUNCTIONS IN: unfolded protein binding ATP binding INVOLVED IN: protein folding cellular protein metabolic process LOCATED IN: anchored to plasma membrane cell wall EXPRESSED IN: 24 plant structures EXPRESSED DURING: 14 growth stages CONTAINS InterPro DOMAIN/s: Chaperonin Cpn60/TCP-1 (InterPro:IPR002423) Chaperone tailless complex polypeptide 1 (InterPro:IPR0…	rRNA processing -- ncRNA processing -- organic substance biosynthetic process -- cellular aromatic compound metabolic process -- gluconeogenesis -- hexose biosynthetic process	-- 6 -- 7 -- 10 -- 11 -- 12 -- 13 -- 14 -- 15"	GAEK01022401.1	0.000000E+00	0.000000E+00
"268	9.71	XP_002511324.1	255540519	AT5G05850	leucine rich repeat protein shoc 2 like	PIRL1	Encodes PIRL1 a member of the Plant Intracellular Ras-group-related LRRs (Leucine rich repeat proteins). PIRLs are a distinct plant-specific class of intracellular LRRs that likely mediate protein interactions possibly in the context of signal transduction. PIRL1 (AT5G05850) and PIRL9 (AT3G11330) are genetically redundant and are required for differentiation of microspores into pollen.plant intra…	organic substance biosynthetic process -- cellular biosynthetic process	"	GAEK01017251.1	7.108720E-137	7.098470E-166
"269	9.69	XP_004165149.1	449516227	AT1G72370	40s ribosomal protein sa like	AP40	acidic protein associated to 40S ribosomal subunit of ribosomes. Involved in polysome formation during active protein synthesis. Expressed in actively growing tissue.40s ribosomal protein SA (P40) FUNCTIONS IN: structural constituent of ribosome INVOLVED IN: response to salt stress mature ribosome assembly translation response to osmotic stress LOCATED IN: in 8 components EXPRESSED IN: 25 plant s…	rRNA processing -- ncRNA processing -- organic substance biosynthetic process -- cellular biosynthetic process -- cellular aromatic compound metabolic process -- cellular macromolecule biosynthetic process -- macromolecule biosynthetic process -- response to salt stress -- response to osmotic stress	-- 6 -- 7 -- 8 -- 10 -- 11 -- 12 -- 13 -- 14 -- 15 -- 41"	isotig15132--isotig15133--isotig15131--GAEK01000193.1	2.364938E-81--2.327636E-81--2.409701E-81--1.718070E-129	1.564090E-106--1.326670E-106--1.903910E-106--2.930540E-135
"270	9.69	XP_002282088.1	225441629	AT3G03960	t complex protein 1 subunit theta like	NA	TCP-1/cpn60 chaperonin family protein FUNCTIONS IN: unfolded protein binding ATP binding INVOLVED IN: protein folding cellular protein metabolic process LOCATED IN: membrane EXPRESSED IN: 23 plant structures EXPRESSED DURING: 13 growth stages CONTAINS InterPro DOMAIN/s: Chaperonin Cpn60/TCP-1 (InterPro:IPR002423) Chaperone tailless complex polypeptide 1 (InterPro:IPR017998) Chaperonin TCP-1 conse…	pyrimidine ribonucleotide metabolic process -- pyrimidine ribonucleotide biosynthetic process -- pyrimidine nucleotide metabolic process -- pyrimidine nucleotide biosynthetic process -- ribose phosphate biosynthetic process -- organic substance biosynthetic process -- cellular biosynthetic process -- ribonucleotide metabolic process -- ribose phosphate metabolic process -- nucleotide biosynthetic…	-- 6 -- 7 -- 10 -- 11 -- 12 -- 29 -- 30 -- 31 -- 34 -- 36 -- 37 -- 49 -- 59 -- 60 -- 61"	isotig12598--isotig12600--GAEK01001008.1	3.134298E-117--2.490094E-117--0.000000E+00	2.146930E-163--6.158570E-165--0.000000E+00
"271	9.68	XP_004173101.1	449532262	AT2G37250	probable adenylate kinase chloroplastic like	ADK	encodes adenylate kinase that is located in the chloroplast involved in the coordination of metabolism and growthadenosine kinase (ADK) CONTAINS InterPro DOMAIN/s: Adenylate kinase subfamily (InterPro:IPR006259) Adenylate kinase (InterPro:IPR000850) BEST Arabidopsis thaliana protein match is: P-loop containing nucleoside triphosphate hydrolases superfamily protein (TAIR:AT2G39270.1) Has 14783 Bla…	oxoacid metabolic process -- carboxylic acid metabolic process -- organic substance biosynthetic process -- cellular biosynthetic process -- cellular aromatic compound metabolic process -- cellular nitrogen compound biosynthetic process -- heterocycle biosynthetic process -- cellular macromolecule biosynthetic process -- macromolecule biosynthetic process -- nucleobase-containing compound biosynt…	-- 6 -- 7 -- 8 -- 10 -- 11 -- 12 -- 33 -- 34 -- 36 -- 37"	GAEK01025760.1	7.601520E-90	1.135600E-90
"272	9.67	NP_001241244.1	359806432	AT1G43710	histidine decarboxylase like	ATSDC1	Encodes a serine decarboxylase that is involved in ethanolamine metabolism and is crucial for plant growth.embryo defective 1075 (emb1075) FUNCTIONS IN: pyridoxal phosphate binding carboxy-lyase activity catalytic activity INVOLVED IN: cellular amino acid metabolic process embryo development ending in seed dormancy LOCATED IN: cellular_component unknown EXPRESSED IN: 25 plant structures EXPRESSED…	oxoacid metabolic process -- carboxylic acid metabolic process	-- 11 -- 33 -- 34 -- 36"	isotig12627	1.825798E-139	8.027100E-146
"273	9.64	XP_002511101.1	255540073	AT3G26744	transcription factor ice1 like	ATICE1	Encodes a MYC-like bHLH transcriptional activator that binds specifically to the MYC recognition sequences in the CBF3 promoter. Mutants are defective in cold-regulated gene expression. Cold stress triggers protein degradation of nuclear GFPICE1 protein and the RING finger protein HOS1 is required. Sumoylation of ICE1 controls CBF3/DREB1A expression and freezing tolerance.INDUCER OF CBF EXPRESSIO…	organic substance biosynthetic process -- cellular biosynthetic process -- cellular aromatic compound metabolic process -- cellular nitrogen compound biosynthetic process -- heterocycle biosynthetic process -- cellular macromolecule biosynthetic process -- macromolecule biosynthetic process -- nucleobase-containing compound biosynthetic process -- aromatic compound biosynthetic process -- macromo…	-- 6 -- 7 -- 8 -- 10 -- 11 -- 12"	GAEK01018924.1	3.273250E-102	1.775680E-107
"274	9.63	XP_002283105.1	225438781	AT1G49760	polyadenylate binding protein 2 like	PAB8	polyadenylate-binding protein putative / PABP putative similar to poly(A)-binding protein GB:AAF66825 GI:7673359 from (Nicotiana tabacum). Highly and ubiquitously expressed. Member of the class II PABP family.poly(A) binding protein 8 (PAB8) FUNCTIONS IN: RNA binding translation initiation factor activity INVOLVED IN: response to cadmium ion EXPRESSED IN: 24 plant structures EXPRESSED DURING: 15 …	response to salt stress -- response to cadmium ion -- response to osmotic stress	"	isotig23657	0.000000E+00	0.000000E+00
"275	9.61	XP_003542169.1	356547539	AT4G14965	neuferricin like	AtMAPR4	membrane-associated progesterone binding protein 4 (MAPR4) FUNCTIONS IN: heme binding LOCATED IN: endomembrane system EXPRESSED IN: 22 plant structures EXPRESSED DURING: 13 growth stages CONTAINS InterPro DOMAIN/s: Cytochrome b5 (InterPro:IPR001199) BEST Arabidopsis thaliana protein match is: membrane-associated progesterone binding protein 2 (TAIR:AT2G24940.1) Has 30201 Blast hits to 17322 prote…	cellular aromatic compound metabolic process	-- 7 -- 10 -- 11 -- 12"	GAEK01025682.1	8.699430E-101	6.591910E-106
"276	9.57	XP_002299722.1	224059114	AT1G79810	peroxisome biogenesis protein 2 like	ATPEX2	Dominant suppressor of det1 phenotypes. Encodes a peroxisomal protein essential for Arabidopsis growth. Inserted directly from the cytosol into peroxisomes.REVERSAL OF THE DET PHENOTYPE 3 (TED3) FUNCTIONS IN: zinc ion binding INVOLVED IN: protein import into peroxisome matrix fatty acid beta-oxidation peroxisome organization photomorphogenesis LOCATED IN: cytosol peroxisome EXPRESSED IN: 26 plant…	oxoacid metabolic process -- carboxylic acid metabolic process -- monocarboxylic acid metabolic process	-- 33 -- 34"	GAEK01032889.1	9.581970E-118	4.268000E-126
"277	9.57	XP_002275189.2	359490723	AT1G76940	uncharacterized protein loc100265772	NA	RNA-binding (RRM/RBD/RNP motifs) family protein FUNCTIONS IN: nucleotide binding nucleic acid binding INVOLVED IN: biological_process unknown EXPRESSED IN: 23 plant structures EXPRESSED DURING: 15 growth stages CONTAINS InterPro DOMAIN/s: RNA recognition motif RNP-1 (InterPro:IPR000504) Nucleotide-binding alpha-beta plait (InterPro:IPR012677) BEST Arabidopsis thaliana protein match is: nucleotide…	cellular aromatic compound metabolic process	-- 6 -- 7 -- 8 -- 10 -- 11 -- 12"	isotig40844--GAEK01014064.1--GAEK01014063.1	5.744729E-33--2.792050E-38--3.418020E-38	1.456500E-48--1.575660E-48--2.257390E-48
"278	9.55	XP_002281084.1	225458171	AT1G75420	glycosyl transferase family 1 protein	NA	UDP-Glycosyltransferase superfamily protein FUNCTIONS IN: transferase activity transferring glycosyl groups INVOLVED IN: biosynthetic process LOCATED IN: cellular_component unknown EXPRESSED IN: 22 plant structures EXPRESSED DURING: 13 growth stages CONTAINS InterPro DOMAIN/s: Glycosyl transferase group 1 (InterPro:IPR001296) BEST Arabidopsis thaliana protein match is: UDP-Glycosyltransferase sup…	organic substance biosynthetic process -- cellular biosynthetic process -- response to hypoxia -- response to decreased oxygen levels	"	GAEK01027753.1	0.000000E+00	0.000000E+00
"279	9.55	XP_002516000.1	255549898	AT3G16230	eukaryotic protein	NA	Predicted eukaryotic LigT FUNCTIONS IN: RNA binding catalytic activity INVOLVED IN: RNA metabolic process regulation of transcription LOCATED IN: mitochondrion EXPRESSED IN: 22 plant structures EXPRESSED DURING: 13 growth stages CONTAINS InterPro DOMAIN/s: K Homology type 1 subgroup (InterPro:IPR018111) K Homology (InterPro:IPR004087) K Homology type 1 (InterPro:IPR004088) Predicted eukaryotic Li…	cellular aromatic compound metabolic process	-- 6 -- 7 -- 10 -- 11 -- 12"	GAEK01006582.1--GAEK01006583.1--GAEK01006585.1--GAEK01006584.1	6.614310E-95--2.998350E-101--1.832920E-101--4.318310E-95	5.872400E-115--9.638450E-118--5.534830E-118--3.511050E-115
"280	9.54	NP_001046690.1	115445821	AT5G22440	60s ribosomal protein l10a 1 like	NA	Ribosomal protein L1p/L10e family FUNCTIONS IN: structural constituent of ribosome RNA binding INVOLVED IN: translation RNA processing LOCATED IN: cytosolic ribosome ribosome cytosolic large ribosomal subunit nucleolus EXPRESSED IN: 22 plant structures EXPRESSED DURING: 13 growth stages CONTAINS InterPro DOMAIN/s: Ribosomal protein L1 (InterPro:IPR002143) Ribosomal protein L1 2-layer alpha/beta-s…	organic substance biosynthetic process -- cellular biosynthetic process -- cellular macromolecule biosynthetic process -- macromolecule biosynthetic process	-- 8 -- 41"	isotig43421	1.813042E-95	3.482880E-130
"281	9.53	XP_001781067.1	168058138	AT5G15550	ribosome biogenesis protein wdr12 homolog	NA	Transducin/WD40 repeat-like superfamily protein FUNCTIONS IN: nucleotide binding INVOLVED IN: biological_process unknown LOCATED IN: nucleolus CUL4 RING ubiquitin ligase complex heterotrimeric G-protein complex EXPRESSED IN: 21 plant structures EXPRESSED DURING: 13 growth stages CONTAINS InterPro DOMAIN/s: WD40 repeat 2 (InterPro:IPR019782) WD40 repeat conserved site (InterPro:IPR019775) NLE (Int…	rRNA processing -- ncRNA processing -- mitochondrion organization -- protein targeting to mitochondrion -- protein localization to mitochondrion -- establishment of protein localization to mitochondrion -- cellular aromatic compound metabolic process -- mitochondrial transport -- RNA modification -- macromolecule methylation	-- 6 -- 7 -- 8 -- 10 -- 11 -- 12 -- 13 -- 14 -- 15 -- 49"	GAEK01025749.1	1.786140E-162	3.391630E-177
"282	9.53	XP_002274975.1	225439761	AT3G09630	60s ribosomal protein l4 like	NA	Ribosomal protein L4/L1 family FUNCTIONS IN: structural constituent of ribosome INVOLVED IN: translation LOCATED IN: in 9 components EXPRESSED IN: 26 plant structures EXPRESSED DURING: 14 growth stages CONTAINS InterPro DOMAIN/s: Ribosomal protein L4/L1e (InterPro:IPR002136) Ribosomal protein L4/L1e eukaryotic/archaeal conserved site (InterPro:IPR013000) BEST Arabidopsis thaliana protein match is…	pyrimidine ribonucleotide metabolic process -- pyrimidine ribonucleotide biosynthetic process -- pyrimidine nucleotide metabolic process -- pyrimidine nucleotide biosynthetic process -- ribose phosphate biosynthetic process -- ribonucleotide metabolic process -- ribose phosphate metabolic process -- nucleotide biosynthetic process -- nucleoside phosphate biosynthetic process -- cellular aromatic …	-- 6 -- 7 -- 10 -- 11 -- 12 -- 29 -- 30 -- 31 -- 34 -- 36 -- 37 -- 49 -- 59 -- 60 -- 61"	GAEK01030459.1--GAEK01009104.1--isotig11086--isotig11088--isotig40631	0.000000E+00--0.000000E+00--3.939475E-98--3.882381E-98--3.229108E-99	0.000000E+00--0.000000E+00--2.190340E-129--1.846010E-129--1.489290E-102
"283	9.52	XP_002282769.1	225451907	AT5G38710	proline dehydrogenase mitochondrial like	NA	Methylenetetrahydrofolate reductase family protein FUNCTIONS IN: proline dehydrogenase activity INVOLVED IN: oxidation reduction proline catabolic process glutamate biosynthetic process EXPRESSED IN: 21 plant structures EXPRESSED DURING: 12 growth stages CONTAINS InterPro DOMAIN/s: Proline dehydrogenase (InterPro:IPR002872) Proline oxidase (InterPro:IPR015659) BEST Arabidopsis thaliana protein ma…	oxoacid metabolic process -- carboxylic acid metabolic process -- organic substance biosynthetic process -- cellular biosynthetic process -- monocarboxylic acid metabolic process -- response to osmotic stress	-- 10 -- 33 -- 34 -- 36 -- 37"	isotig24784	8.790533E-21	1.399260E-24
"284	9.51	XP_002280677.1	225456898	AT5G05850	leucine rich repeat protein shoc 2 like	PIRL1	Encodes PIRL1 a member of the Plant Intracellular Ras-group-related LRRs (Leucine rich repeat proteins). PIRLs are a distinct plant-specific class of intracellular LRRs that likely mediate protein interactions possibly in the context of signal transduction. PIRL1 (AT5G05850) and PIRL9 (AT3G11330) are genetically redundant and are required for differentiation of microspores into pollen.plant intra…	organic substance biosynthetic process -- cellular biosynthetic process	"	GAEK01017252.1	1.251140E-100	3.292610E-124
"285	9.49	XP_004160609.1	449498698	AT5G23540	26s proteasome non atpase regulatory subunit 14 like	NA	Mov34/MPN/PAD-1 family protein INVOLVED IN: response to salt stress protein catabolic process ubiquitin-dependent protein catabolic process LOCATED IN: proteasome complex nucleus proteasome regulatory particle lid subcomplex EXPRESSED IN: 25 plant structures EXPRESSED DURING: 14 growth stages CONTAINS InterPro DOMAIN/s: Mov34/MPN/PAD-1 (InterPro:IPR000555) BEST Arabidopsis thaliana protein match …	oxoacid metabolic process -- carboxylic acid metabolic process -- organic substance biosynthetic process -- cellular biosynthetic process -- glycolytic process -- monocarboxylic acid metabolic process -- single-organism carbohydrate catabolic process -- cellular macromolecule biosynthetic process -- Golgi organization -- carbohydrate catabolic process -- macromolecule biosynthetic process -- resp…	-- 25 -- 33 -- 34"	GAEK01029284.1--isotig39963	0.000000E+00--6.683925E-147	0.000000E+00--0.000000E+00
"286	9.46	XP_004161999.1	449503431	AT4G35490	54s ribosomal protein mitochondrial like	MRPL11	mitochondrial ribosomal protein L11 (MRPL11) FUNCTIONS IN: structural constituent of ribosome INVOLVED IN: translation ribosome biogenesis LOCATED IN: cytosolic large ribosomal subunit ribosome EXPRESSED IN: 22 plant structures EXPRESSED DURING: 13 growth stages CONTAINS InterPro DOMAIN/s: Ribosomal protein L11 C-terminal domain (InterPro:IPR020783) Ribosomal protein L11 bacterial-type (InterPro:…	organic substance biosynthetic process -- cellular biosynthetic process -- mitochondrion organization -- protein targeting to mitochondrion -- protein localization to mitochondrion -- establishment of protein localization to mitochondrion -- cellular aromatic compound metabolic process -- mitochondrial transport -- cellular nitrogen compound biosynthetic process -- heterocycle biosynthetic proces…	-- 6 -- 7 -- 8 -- 10 -- 11 -- 12 -- 14 -- 41"	GAEK01025411.1	7.046710E-81	1.601770E-89
"287	9.44	XP_001773604.1	168042254	AT1G33140	60s ribosomal protein l9	PGY2	Encodes ribosomal protein L9. Identified in a screen for enhancers of as1. as1/pgy double mutants show defects in leaf vascular patterning and adaxial cell fate. Double mutant analysis indicates pgy genes function in the same pathway as REV KAN1 and KAN2.PIGGYBACK2 (PGY2) FUNCTIONS IN: structural constituent of ribosome rRNA binding INVOLVED IN: adaxial/abaxial pattern formation translation LOCAT…	organic substance biosynthetic process -- cellular biosynthetic process -- cellular macromolecule biosynthetic process -- macromolecule biosynthetic process	-- 8 -- 41"	isotig03674--isotig03690--isotig03686	6.562242E-79--5.010287E-79--5.238520E-79	1.305240E-116--8.229290E-118--1.304810E-117
"288	9.44	XP_004293793.1	470115205	AT1G28440	receptor like protein kinase hsl1 like	HSL1	HAESA-like 1 (HSL1) FUNCTIONS IN: protein serine/threonine kinase activity kinase activity ATP binding INVOLVED IN: transmembrane receptor protein tyrosine kinase signaling pathway protein amino acid phosphorylation EXPRESSED IN: 22 plant structures EXPRESSED DURING: 13 growth stages CONTAINS InterPro DOMAIN/s: Protein kinase ATP binding site (InterPro:IPR017441) Protein kinase catalytic domain (…	organic substance biosynthetic process -- cellular biosynthetic process -- cellular aromatic compound metabolic process -- cellular nitrogen compound biosynthetic process -- heterocycle biosynthetic process -- cellular macromolecule biosynthetic process -- macromolecule biosynthetic process -- nucleobase-containing compound biosynthetic process -- aromatic compound biosynthetic process	-- 6 -- 7 -- 8 -- 10 -- 11 -- 12"	isotig14912	2.156117E-134	2.175530E-173
"289	9.43	XP_003633564.1	359487307	AT5G13710	cycloartenol c 24 methyltransferase 1 like	CPH	SMT1 controls the level of cholesterol in plantssterol methyltransferase 1 (SMT1) FUNCTIONS IN: sterol 24-C-methyltransferase activity INVOLVED IN: sterol biosynthetic process embryo development ending in seed dormancy LOCATED IN: vacuole EXPRESSED IN: 23 plant structures EXPRESSED DURING: 13 growth stages CONTAINS InterPro DOMAIN/s: Sterol methyltransferase C-terminal (InterPro:IPR013705) Methyl…	organic substance biosynthetic process -- cellular biosynthetic process -- cellular aromatic compound metabolic process -- heterocycle biosynthetic process -- aromatic compound biosynthetic process	-- 10 -- 11 -- 34 -- 36"	GAEK01003760.1	0.000000E+00	0.000000E+00
"290	9.42	XP_002284909.1	225457407	AT3G47520	malate chloroplastic like	MDH	Encodes a protein with NAD-dependent malate dehydrogenase activity located in chloroplasts.malate dehydrogenase (MDH) FUNCTIONS IN: in 6 functions INVOLVED IN: response to cold LOCATED IN: in 8 components EXPRESSED IN: 25 plant structures EXPRESSED DURING: 14 growth stages CONTAINS InterPro DOMAIN/s: Lactate/malate dehydrogenase C-terminal (InterPro:IPR022383) Malate dehydrogenase NAD-dependent e…	oxoacid metabolic process -- carboxylic acid metabolic process	-- 33 -- 34"	GAEK01023654.1--isotig08963--isotig08962--isotig08961--isotig08960--isotig08965	0.000000E+00--1.117864E-150--1.133704E-150--1.147564E-150--1.163403E-150--6.258636E-150	0.000000E+00--3.036830E-168--3.081540E-168--3.120670E-168--3.165380E-168--3.365600E-168
"291	9.36	XP_004291513.1	470110488	AT1G07420	methylsterol monooxygenase 2 2 like	ATSMO1	Arabidopsis thaliana sterol 4-alpha-methyl-oxidase mRNAsterol 4-alpha-methyl-oxidase 2-1 (SMO2-1) FUNCTIONS IN: C-4 methylsterol oxidase activity 4-alpha-methyl-delta7-sterol-4alpha-methyl oxidase activity INVOLVED IN: oxidation reduction fatty acid biosynthetic process LOCATED IN: chloroplast envelope EXPRESSED IN: 23 plant structures EXPRESSED DURING: 13 growth stages CONTAINS InterPro DOMAIN/s…	oxoacid metabolic process -- carboxylic acid metabolic process -- organic substance biosynthetic process -- cellular biosynthetic process -- monocarboxylic acid metabolic process	-- 33 -- 34 -- 36 -- 37"	GAEK01030410.1--isotig23929--isotig23930	6.392690E-156--3.660702E-130--3.513929E-130	9.149600E-160--4.038140E-160--2.246650E-160
"292	9.35	XP_002304377.1	224074474	AT2G06510	replication protein a 70 kda dna binding subunit like	ATRPA1A	Encodes a homolog of Replication Protein A that is involved in meiosis I in pollen mother cells. rpa1a mutants have a reduced number of class I crossovers. The protein is located in chromatin-associated foci in early leptotene and can be detected in these foci until late pachytene of meiosis I.replication protein A 1A (RPA1A) FUNCTIONS IN: DNA binding nucleic acid binding INVOLVED IN: in 6 proces…	pyrimidine ribonucleotide metabolic process -- pyrimidine ribonucleotide biosynthetic process -- pyrimidine nucleotide metabolic process -- pyrimidine nucleotide biosynthetic process -- ribose phosphate biosynthetic process -- organic substance biosynthetic process -- cellular biosynthetic process -- ribonucleotide metabolic process -- ribose phosphate metabolic process -- nucleotide biosynthetic…	-- 6 -- 7 -- 8 -- 10 -- 11 -- 12 -- 29 -- 30 -- 31 -- 34 -- 36 -- 37 -- 59 -- 60 -- 61"	GAEK01030972.1	0.000000E+00	0.000000E+00
"293	9.34	XP_004155018.1	449477420	AT5G40770	prohibitin mitochondrial like	ATPHB3	prohibitin 3prohibitin 3 (PHB3) INVOLVED IN: in 8 processes LOCATED IN: in 6 components EXPRESSED IN: 31 plant structures EXPRESSED DURING: 14 growth stages CONTAINS InterPro DOMAIN/s: Prohibitin (InterPro:IPR000163) Band 7 protein (InterPro:IPR001107) BEST Arabidopsis thaliana protein match is: prohibitin 4 (TAIR:AT3G27280.1) Has 1807 Blast hits to 1807 proteins in 277 species: Archae - 0 Bacter…	mitochondrion organization -- response to salt stress -- response to osmotic stress	"	isotig54415--GAEK01028028.1--GAEK01027358.1	4.345040E-56--2.188920E-111--3.131820E-132	7.247350E-76--3.825350E-120--7.816620E-140
"294	9.3	XP_002278667.2	359487602	AT5G26710	probable glutamyl trna cytoplasmic like	NA	Glutamyl/glutaminyl-tRNA synthetase class Ic FUNCTIONS IN: glutamate-tRNA ligase activity INVOLVED IN: glutamyl-tRNA aminoacylation translation tRNA aminoacylation tRNA aminoacylation for protein translation LOCATED IN: cytoplasm EXPRESSED IN: 24 plant structures EXPRESSED DURING: 13 growth stages CONTAINS InterPro DOMAIN/s: Aminoacyl-tRNA synthetase class I conserved site (InterPro:IPR001412) Gl…	oxoacid metabolic process -- carboxylic acid metabolic process -- organic substance biosynthetic process -- cellular biosynthetic process -- tRNA metabolic process -- nucleotide biosynthetic process -- nucleoside phosphate biosynthetic process -- cellular aromatic compound metabolic process -- cellular nitrogen compound biosynthetic process -- heterocycle biosynthetic process -- nucleotide metabo…	-- 6 -- 7 -- 8 -- 10 -- 11 -- 12 -- 15 -- 29 -- 30 -- 31 -- 33 -- 34 -- 36 -- 41"	GAEK01019561.1	0.000000E+00	0.000000E+00
"295	9.25	XP_001783790.1	168063665	AT4G29540	acyl	AtLpxA	Encodes a UDP-N-acetylglucosamine acyltransferase.bacterial transferase hexapeptide repeat-containing protein FUNCTIONS IN: acyl-[acyl-carrier-protein]-UDP-N-acetylglucosamine O-acyltransferase activity transferase activity INVOLVED IN: lipid biosynthetic process EXPRESSED IN: 7 plant structures EXPRESSED DURING: 6 growth stages CONTAINS InterPro DOMAIN/s: Trimeric LpxA-like (InterPro:IPR011004) …	organic substance biosynthetic process -- cellular biosynthetic process	-- 30 -- 34"	isotig41960	1.074453E-91	1.867530E-112
"296	9.25	XP_002984876.1	302806252	NONE	f box protein gid2 like	NA		organic substance biosynthetic process -- response to salt stress -- response to osmotic stress	"	isotig55601	NA	1.352950E-18
"297	9.24	XP_002278119.1	225429488	AT1G54270	eukaryotic initiation factor 4a 8 like	EIF4A-2	member of eIF4A - eukaryotic initiation factor 4Aeif4a-2 (EIF4A-2) FUNCTIONS IN: ATP-dependent helicase activity translation initiation factor activity INVOLVED IN: response to cadmium ion LOCATED IN: cytosol plasma membrane EXPRESSED IN: 26 plant structures EXPRESSED DURING: 14 growth stages CONTAINS InterPro DOMAIN/s: RNA helicase DEAD-box type Q motif (InterPro:IPR014014) DNA/RNA helicase DEAD…	organic substance biosynthetic process -- cellular biosynthetic process -- cellular macromolecule biosynthetic process -- macromolecule biosynthetic process -- response to cadmium ion	-- 8 -- 41"	GAEK01025542.1--isotig24901	0.000000E+00--0.000000E+00	0.000000E+00--0.000000E+00
"298	9.21	XP_004248784.1	460406670	AT5G09650	soluble inorganic pyrophosphatase chloroplastic like	AtPPa6	Encodes a protein with inorganic pyrophosphatase activity.pyrophosphorylase 6 (PPa6) FUNCTIONS IN: inorganic diphosphatase activity pyrophosphatase activity INVOLVED IN: in 7 processes LOCATED IN: thylakoid chloroplast chloroplast stroma membrane chloroplast envelope EXPRESSED IN: 26 plant structures EXPRESSED DURING: 14 growth stages CONTAINS InterPro DOMAIN/s: Inorganic pyrophosphatase (InterPr…	oxoacid metabolic process -- carboxylic acid metabolic process -- organic substance biosynthetic process -- cellular biosynthetic process -- indole-containing compound metabolic process -- cellular aromatic compound metabolic process -- monocarboxylic acid metabolic process -- indole-containing compound biosynthetic process -- cellular nitrogen compound biosynthetic process -- S-glycoside biosynt…	-- 10 -- 11 -- 33 -- 34 -- 36 -- 37"	GAEK01014294.1--GAEK01014293.1	6.401800E-151--1.553870E-149	4.958930E-160--1.276560E-158
"299	9.2	XP_001768571.1	168032128	AT4G15770	60s ribosome subunit biogenesis protein nip7 homolog	NA	RNA binding FUNCTIONS IN: RNA binding INVOLVED IN: ribosome assembly ribosome biogenesis LOCATED IN: nucleus EXPRESSED IN: 22 plant structures EXPRESSED DURING: 13 growth stages CONTAINS InterPro DOMAIN/s: Pseudouridine synthase/archaeosine transglycosylase-like (InterPro:IPR015947) Ribosome biogenesis factor NIP7-like (InterPro:IPR005155) Pseudouridine synthase/archaeosine transglycosylase (Inte…		-- 14"	GAEK01020661.1--isotig04634	4.968220E-101--8.563771E-74	5.477920E-105--1.104900E-78
"300	9.19	XP_004245599.1	460400151	AT1G63660	gmp synthase	NA	GMP synthase (glutamine-hydrolyzing) putative / glutamine amidotransferase putative FUNCTIONS IN: asparagine synthase (glutamine-hydrolyzing) activity catalytic activity GMP synthase (glutamine-hydrolyzing) activity ATP binding INVOLVED IN: in 7 processes EXPRESSED IN: 22 plant structures EXPRESSED DURING: 13 growth stages CONTAINS InterPro DOMAIN/s: Glutamine amidotransferase class-I C-terminal …	pyrimidine ribonucleotide metabolic process -- pyrimidine ribonucleotide biosynthetic process -- pyrimidine nucleotide metabolic process -- pyrimidine nucleotide biosynthetic process -- ribose phosphate biosynthetic process -- oxoacid metabolic process -- carboxylic acid metabolic process -- organic substance biosynthetic process -- cellular biosynthetic process -- ribonucleotide metabolic proces…	-- 6 -- 7 -- 10 -- 11 -- 12 -- 29 -- 30 -- 31 -- 33 -- 34 -- 36 -- 37 -- 49 -- 59 -- 60 -- 61"	GAEK01004300.1	0.000000E+00	0.000000E+00
"301	9.19	XP_002278528.1	225438141	AT2G36070	mitochondrial import inner membrane translocase subunit tim44 2 like	ATTIM44-2	One of two genes in Arabidopsis that encode a putative subunit of the mitochondrial inner membrane translocase complex. TIM44 subunit is thought to provide the energy for translocation via hydrolysis of ATP.translocase inner membrane subunit 44-2 (TIM44-2) FUNCTIONS IN: protein-transmembrane transporting ATPase activity INVOLVED IN: protein targeting to mitochondrion LOCATED IN: mitochondrion mit…	mitochondrion organization -- protein targeting to mitochondrion -- protein localization to mitochondrion -- establishment of protein localization to mitochondrion -- mitochondrial transport	"	GAEK01011108.1--GAEK01011109.1--isotig38001	2.444800E-143--2.918610E-143--4.586760E-97	1.324290E-173--1.604470E-173--9.288820E-141
"302	9.18	XP_002274146.1	225464944	AT3G49080	28s ribosomal protein mitochondrial like	NA	Ribosomal protein S5 domain 2-like superfamily protein FUNCTIONS IN: structural constituent of ribosome INVOLVED IN: translation LOCATED IN: cytosolic small ribosomal subunit ribosome intracellular EXPRESSED IN: 23 plant structures EXPRESSED DURING: 13 growth stages CONTAINS InterPro DOMAIN/s: Ribosomal protein S9 (InterPro:IPR000754) Ribosomal protein S5 domain 2-type fold (InterPro:IPR020568) R…	organic substance biosynthetic process -- cellular biosynthetic process -- cellular macromolecule biosynthetic process -- macromolecule biosynthetic process	-- 8 -- 41"	GAEK01028564.1	3.464280E-88	6.243780E-98
"303	9.17	XP_002524812.1	255567666	AT3G23600	endo beta d glucanase like	NA	alpha/beta-Hydrolases superfamily protein FUNCTIONS IN: hydrolase activity INVOLVED IN: response to salt stress LOCATED IN: apoplast nucleus plasma membrane cytoplasm EXPRESSED IN: 24 plant structures EXPRESSED DURING: 14 growth stages CONTAINS InterPro DOMAIN/s: Dienelactone hydrolase (InterPro:IPR002925) BEST Arabidopsis thaliana protein match is: alpha/beta-Hydrolases superfamily protein (TAIR…	oxoacid metabolic process -- carboxylic acid metabolic process -- glycolytic process -- monocarboxylic acid metabolic process -- single-organism carbohydrate catabolic process -- Golgi organization -- carbohydrate catabolic process -- response to salt stress -- water transport -- fluid transport -- response to cadmium ion -- response to osmotic stress	-- 25 -- 33 -- 34"	isotig24172	1.083443E-71	6.933090E-90
"304	9.17	XP_004149532.1	449463625	AT3G22330	dead box atp dependent rna helicase 53 like	ATRH53	DEAD-box protein required for efficient group II intron splicing in mitochondria.putative mitochondrial RNA helicase 2 (PMH2) FUNCTIONS IN: helicase activity ATP-dependent helicase activity ATP binding nucleic acid binding INVOLVED IN: response to cold Group II intron splicing LOCATED IN: mitochondrion nucleolus cell wall protein complex EXPRESSED IN: guard cell CONTAINS InterPro DOMAIN/s: RNA he…	cellular aromatic compound metabolic process -- response to salt stress -- response to osmotic stress	-- 6 -- 7 -- 8 -- 10 -- 11 -- 12"	GAEK01015018.1--GAEK01015019.1	0.000000E+00--0.000000E+00	0.000000E+00--0.000000E+00
"305	9.16	XP_004233297.1	460375002	AT3G27160	uncharacterized protein loc101248838	GHS1	GHS1 encodes plastid ribosomal protein S21GLUCOSE HYPERSENSITIVE 1 (GHS1) FUNCTIONS IN: structural constituent of ribosome INVOLVED IN: translation ribosome biogenesis LOCATED IN: ribosome chloroplast EXPRESSED IN: 23 plant structures EXPRESSED DURING: 13 growth stages CONTAINS InterPro DOMAIN/s: Ribosomal protein S21 (InterPro:IPR001911) BEST Arabidopsis thaliana protein match is: Ribosomal prot…	organic substance biosynthetic process -- cellular biosynthetic process -- cellular macromolecule biosynthetic process -- macromolecule biosynthetic process	-- 8 -- 14 -- 41"	isotig28066--GAEK01028121.1	7.959630E-16--3.348220E-18	2.630290E-18--3.678100E-18
"306	9.13	XP_002264311.2	359482292	AT3G10050	threonine dehydratase chloroplastic like	OMR1	first enzyme in the biosynthetic pathway of isoleucineL-O-methylthreonine resistant 1 (OMR1) FUNCTIONS IN: L-threonine ammonia-lyase activity INVOLVED IN: isoleucine biosynthetic process threonine metabolic process LOCATED IN: chloroplast EXPRESSED IN: 22 plant structures EXPRESSED DURING: 13 growth stages CONTAINS InterPro DOMAIN/s: Threonine dehydratase I (InterPro:IPR005787) Pyridoxal phosphat…	oxoacid metabolic process -- carboxylic acid metabolic process -- organic substance biosynthetic process -- cellular biosynthetic process -- gluconeogenesis -- hexose biosynthetic process	-- 33 -- 34 -- 36 -- 37"	GAEK01033563.1	0.000000E+00	0.000000E+00
"307	9.08	XP_003633330.1	359485762	AT1G55900	mitochondrial import inner membrane translocase subunit tim50 like	EMB1860	component of a translocase in the mitochondrial inner membraneTIM50 FUNCTIONS IN: molecular_function unknown INVOLVED IN: embryo development ending in seed dormancy LOCATED IN: mitochondrion mitochondrial inner membrane EXPRESSED IN: 24 plant structures EXPRESSED DURING: 13 growth stages CONTAINS InterPro DOMAIN/s: NLI interacting factor (InterPro:IPR004274) BEST Arabidopsis thaliana protein matc…	pyrimidine ribonucleotide metabolic process -- pyrimidine ribonucleotide biosynthetic process -- pyrimidine nucleotide metabolic process -- pyrimidine nucleotide biosynthetic process -- ribose phosphate biosynthetic process -- organic substance biosynthetic process -- cellular biosynthetic process -- ribonucleotide metabolic process -- mitochondrion organization -- protein targeting to mitochondr…	-- 10 -- 11 -- 12 -- 29 -- 30 -- 31 -- 34 -- 36 -- 37 -- 59 -- 60 -- 61"	GAEK01028516.1	1.607950E-111	5.072840E-138
"308	9.08	XP_002447993.1	242076114	AT5G48220	indole 3 glycerol phosphate chloroplastic like	NA	Aldolase-type TIM barrel family protein FUNCTIONS IN: indole-3-glycerol-phosphate synthase activity catalytic activity INVOLVED IN: metabolic process tryptophan metabolic process LOCATED IN: chloroplast chloroplast stroma EXPRESSED IN: 22 plant structures EXPRESSED DURING: 13 growth stages CONTAINS InterPro DOMAIN/s: Aldolase-type TIM barrel (InterPro:IPR013785) Indole-3-glycerol phosphate syntha…	oxoacid metabolic process -- carboxylic acid metabolic process -- indole-containing compound metabolic process -- cellular aromatic compound metabolic process	-- 10 -- 11 -- 33 -- 34 -- 36"	GAEK01006347.1--isotig11098	4.107380E-156--3.031311E-125	2.056320E-159--7.645300E-160
"309	9.06	XP_002280268.1	225432051	AT3G06510	beta glucosidase like chloroplastic like	ATSFR2	Encodes a protein with beta-glucosidase activity mutants show increased sensitivity to freezingSENSITIVE TO FREEZING 2 (SFR2) FUNCTIONS IN: beta-glucosidase activity hydrolase activity hydrolyzing O-glycosyl compounds INVOLVED IN: response to freezing LOCATED IN: chloroplast outer membrane chloroplast chloroplast envelope EXPRESSED IN: 24 plant structures EXPRESSED DURING: 15 growth stages CONTAI…	oxoacid metabolic process -- organic substance biosynthetic process -- cellular biosynthetic process -- S-glycoside biosynthetic process -- glycosinolate biosynthetic process -- glucosinolate biosynthetic process -- cellular macromolecule biosynthetic process -- macromolecule biosynthetic process	-- 33 -- 34"	GAEK01030372.1	0.000000E+00	0.000000E+00
"310	9.02	XP_002987253.1	302811126	AT3G02200	eukaryotic translation initiation factor 3 subunit m like	NA	Proteasome component (PCI) domain protein CONTAINS InterPro DOMAIN/s: Proteasome component (PCI) domain (InterPro:IPR000717) BEST Arabidopsis thaliana protein match is: Proteasome component (PCI) domain protein (TAIR:AT5G15610.2) Has 657 Blast hits to 657 proteins in 209 species: Archae - 0 Bacteria - 2 Metazoa - 271 Fungi - 161 Plants - 136 Viruses - 0 Other Eukaryotes - 87 (source: NCBI BLink).	organic substance biosynthetic process -- cellular biosynthetic process -- cellular aromatic compound metabolic process -- cellular macromolecule biosynthetic process -- macromolecule biosynthetic process -- macromolecule methylation	-- 7 -- 8 -- 10 -- 11 -- 12 -- 41"	GAEK01022589.1	5.621020E-172	0.000000E+00
"311	9.01	XP_002510395.1	255538660	AT1G19450	sugar transporter erd6 like 6 like	NA	Major facilitator superfamily protein FUNCTIONS IN: carbohydrate transmembrane transporter activity sugar:hydrogen symporter activity INVOLVED IN: transport transmembrane transport LOCATED IN: plasma membrane vacuole membrane EXPRESSED IN: 25 plant structures EXPRESSED DURING: 15 growth stages CONTAINS InterPro DOMAIN/s: Sugar transporter conserved site (InterPro:IPR005829) Major facilitator supe…	oxoacid metabolic process -- carboxylic acid metabolic process -- monocarboxylic acid metabolic process	-- 33 -- 34"	isotig07019--GAEK01006052.1--GAEK01006051.1--GAEK01006054.1--isotig07020	2.325389E-143--1.747560E-168--1.201020E-171--5.937950E-122--2.274116E-143	1.205760E-176--1.136850E-176--6.695580E-180--6.992240E-129--7.295710E-177
"312	9.01	XP_004304487.1	470137471	AT3G53180	protein flug like	NodGS	Encodes a protein that is the product of a fusion gene with a C-terminal GSI like sequence and an N-terminal part sharing homology with nodulins. It self-assembles into oligomers and its expression is increased in response to flagellin treatment. The protein co-localizes with microtubules and binds gamma-tubulin. RNAi lines are affected in root morphogenesis.glutamate-ammonia ligases catalytics g…	organic substance biosynthetic process -- cellular biosynthetic process	"	GAEK01023616.1	0.000000E+00	0.000000E+00
"313	8.97	XP_002274871.1	225427917	AT2G21170	triosephosphate chloroplastic like	PDTPI	Encodes a plastidic triose phosphate isomerase. Mutants with reduced pdTPI levels have difficulty transitioning from heterotrophic to autotrophic growth. The related phenotypes such as chlorosis in light-grown seedlings may result from an accumulation of dihydroxyacetone phosphate (DHAP) and methylglyoxal (MG) in these mutants. Both splice variants appear to be expressed but the At2g21170.2 varia…	oxoacid metabolic process -- carboxylic acid metabolic process -- organic substance biosynthetic process -- cellular biosynthetic process -- indole-containing compound metabolic process -- cellular aromatic compound metabolic process -- glycolytic process -- chloroplast organization -- monocarboxylic acid metabolic process -- indole-containing compound biosynthetic process -- isopentenyl diphosph…	-- 10 -- 11 -- 22 -- 23 -- 24 -- 25 -- 29 -- 30 -- 33 -- 34 -- 36 -- 37"	isotig02696--isotig02694--isotig02692--isotig02690--isotig02698--GAEK01022393.1--isotig02686	8.681735E-127--1.310737E-126--1.451536E-126--1.692088E-126--8.308566E-127--8.690590E-164--1.926522E-126	4.613420E-132--7.048830E-132--7.831010E-132--9.168120E-132--4.376590E-132--1.350060E-170--1.046980E-131
"314	8.97	XP_004160642.1	449498815	AT1G06070	probable transcription factor 21 like	NA	Basic-leucine zipper (bZIP) transcription factor family protein FUNCTIONS IN: DNA binding sequence-specific DNA binding transcription factor activity INVOLVED IN: regulation of transcription DNA-dependent LOCATED IN: chloroplast EXPRESSED IN: 23 plant structures EXPRESSED DURING: 13 growth stages CONTAINS InterPro DOMAIN/s: Basic-leucine zipper (bZIP) transcription factor (InterPro:IPR004827) bZI…	organic substance biosynthetic process -- cellular biosynthetic process -- cellular aromatic compound metabolic process -- cellular nitrogen compound biosynthetic process -- heterocycle biosynthetic process -- cellular macromolecule biosynthetic process -- macromolecule biosynthetic process -- nucleobase-containing compound biosynthetic process -- aromatic compound biosynthetic process	-- 6 -- 7 -- 8 -- 10 -- 11 -- 12"	GAEK01026212.1	7.945750E-89	1.100730E-94
"315	8.96	XP_003523101.1	356508718	AT5G05850	leucine rich repeat family protein	PIRL1	Encodes PIRL1 a member of the Plant Intracellular Ras-group-related LRRs (Leucine rich repeat proteins). PIRLs are a distinct plant-specific class of intracellular LRRs that likely mediate protein interactions possibly in the context of signal transduction. PIRL1 (AT5G05850) and PIRL9 (AT3G11330) are genetically redundant and are required for differentiation of microspores into pollen.plant intra…	organic substance biosynthetic process -- cellular biosynthetic process	"	isotig24029	1.599497E-110	3.990110E-127
"316	8.95	XP_001771547.1	168038115	AT1G76490	3 hydroxy 3 methylglutaryl coenzyme a reductase 1 like	AtHMGR1	Encodes a 3-hydroxy-3-methylglutaryl coenzyme A reductase which is involved in melavonate biosynthesis and performs the first committed step in isoprenoid biosynthesis. Expression is activated in dark in leaf tissue but not controlled by light in the root (confinehydroxy methylglutaryl CoA reductase 1 (HMG1) CONTAINS InterPro DOMAIN/s: Hydroxymethylglutaryl-CoA reductase class I catalytic (InterP…	organic substance biosynthetic process -- cellular biosynthetic process -- ribonucleotide metabolic process -- ribose phosphate metabolic process -- cellular aromatic compound metabolic process -- nucleotide metabolic process -- nucleoside phosphate metabolic process	-- 10 -- 11 -- 12 -- 30 -- 31 -- 34 -- 36"	GAEK01008241.1--GAEK01008242.1	0.000000E+00--0.000000E+00	0.000000E+00--0.000000E+00
"317	8.89	XP_003523292.1	356509104	AT1G26910	60s ribosomal protein l10 like	RPL10B	Ribosomal protein L16p/L10e family protein FUNCTIONS IN: structural constituent of ribosome INVOLVED IN: response to UV-B developmental process translation LOCATED IN: ribosome membrane chloroplast envelope EXPRESSED IN: 25 plant structures EXPRESSED DURING: 15 growth stages CONTAINS InterPro DOMAIN/s: Ribosomal protein L10e (InterPro:IPR001197) Ribosomal protein L10e/L16 (InterPro:IPR016180) Rib…	organic substance biosynthetic process -- cellular biosynthetic process -- cellular macromolecule biosynthetic process -- macromolecule biosynthetic process	-- 8 -- 41"	isotig24699--GAEK01030684.1--isotig24700--isotig25807--GAEK01010117.1	4.893648E-89--3.759300E-136--3.808797E-89--2.917372E-101--1.348750E-131	4.195790E-119--6.526590E-147--2.112050E-120--2.097570E-107--9.669690E-141
"318	8.89	XP_002276853.1	225431914	AT3G16950	dihydrolipoyl dehydrogenase like	LPD1	encodes a plastid lipoamide dehydrogenase subunit of the pyruvate dehydrogenase complex which provides acetyl-CoA for de novo fatty acid biosynthesis. The gene is highly expressed in developing seeds.lipoamide dehydrogenase 1 (LPD1) CONTAINS InterPro DOMAIN/s: FAD-dependent pyridine nucleotide-disulphide oxidoreductase (InterPro:IPR013027) Pyridine nucleotide-disulphide oxidoreductase class I act…	oxoacid metabolic process -- carboxylic acid metabolic process -- organic substance biosynthetic process -- cellular biosynthetic process -- monocarboxylic acid metabolic process	-- 25 -- 33 -- 34"	GAEK01031847.1	0.000000E+00	0.000000E+00
"319	8.89	XP_002283712.1	225428408	AT5G11880	diaminopimelate decarboxylase chloroplastic like	NA	Pyridoxal-dependent decarboxylase family protein FUNCTIONS IN: diaminopimelate decarboxylase activity INVOLVED IN: lysine biosynthetic process via diaminopimelate LOCATED IN: chloroplast EXPRESSED IN: guard cell cultured cell CONTAINS InterPro DOMAIN/s: Alanine racemase/group IV decarboxylase C-terminal (InterPro:IPR009006) Ornithine/DAP/Arg decarboxylase (InterPro:IPR000183) Orn/DAP/Arg decarbox…	oxoacid metabolic process -- carboxylic acid metabolic process -- organic substance biosynthetic process -- cellular biosynthetic process	-- 33 -- 34 -- 36 -- 37"	GAEK01029702.1	0.000000E+00	0.000000E+00
"320	8.88	XP_004167026.1	449520008	AT3G09630	60s ribosomal protein l4 like	NA	Ribosomal protein L4/L1 family FUNCTIONS IN: structural constituent of ribosome INVOLVED IN: translation LOCATED IN: in 9 components EXPRESSED IN: 26 plant structures EXPRESSED DURING: 14 growth stages CONTAINS InterPro DOMAIN/s: Ribosomal protein L4/L1e (InterPro:IPR002136) Ribosomal protein L4/L1e eukaryotic/archaeal conserved site (InterPro:IPR013000) BEST Arabidopsis thaliana protein match is…	organic substance biosynthetic process -- cellular biosynthetic process -- cellular macromolecule biosynthetic process -- macromolecule biosynthetic process	-- 8 -- 41"	isotig11089	3.356286E-78	5.700780E-104
"321	8.88	XP_002512859.1	255543593	AT3G48850	phosphate carrier mitochondrial like	MPT2	Encodes a mitochondrial phosphate transporter. Modulates plant responses to salt stress.phosphate transporter 3 2 (PHT3 2) FUNCTIONS IN: binding INVOLVED IN: transport transmembrane transport LOCATED IN: mitochondrial inner membrane chloroplast membrane EXPRESSED IN: stem sepal stamen EXPRESSED DURING: 4 anthesis CONTAINS InterPro DOMAIN/s: Mitochondrial substrate carrier (InterPro:IPR001993) Mit…	response to salt stress -- response to osmotic stress	"	isotig42988	2.297822E-100	6.367340E-102
"322	8.87	XP_002306690.1	224082428	AT1G43710	histidine decarboxylase like	ATSDC1	Encodes a serine decarboxylase that is involved in ethanolamine metabolism and is crucial for plant growth.embryo defective 1075 (emb1075) FUNCTIONS IN: pyridoxal phosphate binding carboxy-lyase activity catalytic activity INVOLVED IN: cellular amino acid metabolic process embryo development ending in seed dormancy LOCATED IN: cellular_component unknown EXPRESSED IN: 25 plant structures EXPRESSED…	oxoacid metabolic process -- carboxylic acid metabolic process	-- 11 -- 33 -- 34 -- 36"	isotig12626	0.000000E+00	0.000000E+00
"323	8.85	XP_002267614.1	225425224	AT4G25050	acyl carrier protein chloroplastic like	ACP4	encodes an acyl carrier protein predominantly expressed in leaves. Gene expression is upregulated by light.acyl carrier protein 4 (ACP4) CONTAINS InterPro DOMAIN/s: Acyl carrier protein-like (InterPro:IPR009081) BEST Arabidopsis thaliana protein match is: acyl carrier protein 1 (TAIR:AT3G05020.1).	rRNA processing -- ncRNA processing -- oxoacid metabolic process -- carboxylic acid metabolic process -- organic substance biosynthetic process -- cellular biosynthetic process -- cellular aromatic compound metabolic process -- monocarboxylic acid metabolic process -- isopentenyl diphosphate biosynthetic process methylerythritol 4-phosphate pathway -- isopentenyl diphosphate biosynthetic process	-- 6 -- 7 -- 10 -- 11 -- 12 -- 13 -- 14 -- 15 -- 22 -- 23 -- 24 -- 25 -- 29 -- 30 -- 33 -- 34"	isotig44320	2.873105E-26	7.043280E-39
"324	8.85	NP_001142393.1	226498458	AT5G48220	indole 3 glycerol phosphate chloroplastic like	NA	Aldolase-type TIM barrel family protein FUNCTIONS IN: indole-3-glycerol-phosphate synthase activity catalytic activity INVOLVED IN: metabolic process tryptophan metabolic process LOCATED IN: chloroplast chloroplast stroma EXPRESSED IN: 22 plant structures EXPRESSED DURING: 13 growth stages CONTAINS InterPro DOMAIN/s: Aldolase-type TIM barrel (InterPro:IPR013785) Indole-3-glycerol phosphate syntha…	oxoacid metabolic process -- carboxylic acid metabolic process -- indole-containing compound metabolic process -- cellular aromatic compound metabolic process	-- 10 -- 11 -- 33 -- 34 -- 36"	GAEK01006348.1	1.575920E-130	2.644310E-133
"325	8.84	XP_004138372.1	449441203	AT1G72370	40s ribosomal protein sa like	AP40	acidic protein associated to 40S ribosomal subunit of ribosomes. Involved in polysome formation during active protein synthesis. Expressed in actively growing tissue.40s ribosomal protein SA (P40) FUNCTIONS IN: structural constituent of ribosome INVOLVED IN: response to salt stress mature ribosome assembly translation response to osmotic stress LOCATED IN: in 8 components EXPRESSED IN: 25 plant s…	organic substance biosynthetic process -- cellular biosynthetic process -- cellular macromolecule biosynthetic process -- macromolecule biosynthetic process -- response to salt stress -- response to osmotic stress	-- 8 -- 14 -- 41"	GAEK01001369.1	4.499090E-134	2.076420E-141
"326	8.84	XP_004249273.1	460407669	AT3G57610	adenylosuccinate chloroplastic like	ADSS	encoding adenylosuccinate synthetase (AdSS) the enzyme involved in the first step of the formation of the purine nucleotide AMP (conversion of IMP to adenylo-succinate)adenylosuccinate synthase (ADSS) FUNCTIONS IN: adenylosuccinate synthase activity INVOLVED IN: response to cadmium ion purine ribonucleotide biosynthetic process AMP biosynthetic process LOCATED IN: apoplast chloroplast stroma chlo…	pyrimidine ribonucleotide metabolic process -- pyrimidine ribonucleotide biosynthetic process -- pyrimidine nucleotide metabolic process -- pyrimidine nucleotide biosynthetic process -- ribose phosphate biosynthetic process -- organic substance biosynthetic process -- cellular biosynthetic process -- ribonucleotide metabolic process -- ribose phosphate metabolic process -- nucleotide biosynthetic…	-- 10 -- 11 -- 12 -- 29 -- 30 -- 31 -- 34 -- 36 -- 37 -- 59 -- 60 -- 61"	GAEK01029733.1	0.000000E+00	0.000000E+00
"327	8.84	XP_004293501.1	470114604	AT1G30330	auxin response factor 6 like	ARF6	Encodes a member of the auxin response factor family. Mediates auxin response via expression of auxin regulated genes. Acts redundantly with ARF8 to control stamen elongation and flower maturation. Expression of ARF6 is controlled by miR167.auxin response factor 6 (ARF6) FUNCTIONS IN: sequence-specific DNA binding transcription factor activity INVOLVED IN: flower development response to auxin sti…	organic substance biosynthetic process -- cellular biosynthetic process -- cellular aromatic compound metabolic process -- cellular nitrogen compound biosynthetic process -- heterocycle biosynthetic process -- cellular macromolecule biosynthetic process -- macromolecule biosynthetic process -- nucleobase-containing compound biosynthetic process -- aromatic compound biosynthetic process	-- 6 -- 7 -- 8 -- 10 -- 11 -- 12"	GAEK01014020.1	1.149990E-20	1.372210E-26
"328	8.83	NP_001049852.1	115452503	AT4G33680	ll diaminopimelate chloroplastic like	AGD2	Encodes an L L-diaminopimelate aminotransferase. Involved in disease resistance against Pseudomonas syringae. mutants have elevated SA levels a low level of spontaneous cell death callose deposition and enlarged cells in leaves. genetically maps on chr 4 between L23H3 and nga1139.ABERRANT GROWTH AND DEATH 2 (AGD2) FUNCTIONS IN: transaminase activity copper ion binding L L-diaminopimelate aminotra…	oxoacid metabolic process -- carboxylic acid metabolic process -- organic substance biosynthetic process -- cellular biosynthetic process -- cellular aromatic compound metabolic process -- cellular nitrogen compound biosynthetic process -- heterocycle biosynthetic process -- cellular macromolecule biosynthetic process -- macromolecule biosynthetic process -- nucleobase-containing compound biosynt…	-- 6 -- 7 -- 8 -- 10 -- 11 -- 12 -- 33 -- 34 -- 36 -- 37"	isotig15037--isotig15036	0.000000E+00--0.000000E+00	0.000000E+00--0.000000E+00
"329	8.82	XP_004168016.1	449521999	AT1G32500	protein chloroplastic like	ABCI7	Encodes a member of a heterogenous group of non-intrinsic ATP-binding cassette (ABC) proteins. Members of this group bear no close resemblance to each other nor to representatives of specific ABC protein subfamilies from other organisms. This grouping is arbitrary and will likely change upon acquisition of further data.non-intrinsic ABC protein 6 (NAP6) CONTAINS InterPro DOMAIN/s: SUF system FeS …	rRNA processing -- ncRNA processing -- oxoacid metabolic process -- carboxylic acid metabolic process -- organic substance biosynthetic process -- cellular biosynthetic process -- indole-containing compound metabolic process -- cellular aromatic compound metabolic process -- chloroplast organization -- monocarboxylic acid metabolic process -- indole-containing compound biosynthetic process -- cel…	-- 6 -- 7 -- 8 -- 10 -- 11 -- 12 -- 13 -- 14 -- 15 -- 33 -- 34 -- 36 -- 37"	GAEK01019148.1	1.334870E-153	4.649200E-160
"330	8.79	XP_003632802.1	359482654	AT1G15520	pleiotropic drug resistance protein 1 like	ABCG40	ABC transporter family involved in ABA transport and resistance to lead. Localizes to plasma membrane. Upregulated by lead. Expressed in leaves flowers stomata and roots.pleiotropic drug resistance 12 (PDR12) CONTAINS InterPro DOMAIN/s: ATPase AAA+ type core (InterPro:IPR003593) ABC transporter-like (InterPro:IPR003439) Plant PDR ABC transporter associated (InterPro:IPR013581) ABC-2 type transpor…	oxoacid metabolic process -- carboxylic acid metabolic process -- organic substance biosynthetic process -- cellular biosynthetic process -- cellular aromatic compound metabolic process -- monocarboxylic acid metabolic process -- aromatic compound biosynthetic process -- response to salt stress -- response to osmotic stress	-- 33 -- 34"	isotig07383	1.056618E-134	8.621700E-140
"331	8.78	XP_001751679.1	167997946	AT1G04880	high mobility group b protein 15 like	NA	HMG (high mobility group) box protein with ARID/BRIGHT DNA-binding domain FUNCTIONS IN: sequence-specific DNA binding transcription factor activity INVOLVED IN: regulation of transcription LOCATED IN: intracellular nucleus EXPRESSED IN: 10 plant structures EXPRESSED DURING: 7 growth stages CONTAINS InterPro DOMAIN/s: High mobility group superfamily (InterPro:IPR009071) High mobility group HMG1/HM…	organic substance biosynthetic process -- cellular biosynthetic process -- cellular aromatic compound metabolic process -- cellular nitrogen compound biosynthetic process -- heterocycle biosynthetic process -- cellular macromolecule biosynthetic process -- macromolecule biosynthetic process -- nucleobase-containing compound biosynthetic process -- aromatic compound biosynthetic process	-- 6 -- 7 -- 8 -- 10 -- 11 -- 12"	GAEK01032910.1	8.412230E-39	6.117960E-48
"332	8.77	XP_004142103.1	449448699	AT2G37250	probable adenylate kinase chloroplastic like	ADK	encodes adenylate kinase that is located in the chloroplast involved in the coordination of metabolism and growthadenosine kinase (ADK) CONTAINS InterPro DOMAIN/s: Adenylate kinase subfamily (InterPro:IPR006259) Adenylate kinase (InterPro:IPR000850) BEST Arabidopsis thaliana protein match is: P-loop containing nucleoside triphosphate hydrolases superfamily protein (TAIR:AT2G39270.1) Has 14783 Bla…	oxoacid metabolic process -- carboxylic acid metabolic process -- organic substance biosynthetic process -- cellular biosynthetic process -- cellular aromatic compound metabolic process	-- 10 -- 11 -- 12 -- 33 -- 34 -- 36 -- 37"	isotig22035--isotig22034	7.952032E-49--1.849327E-73	1.095730E-61--1.662800E-91
"333	8.76	XP_004290538.1	470108466	AT1G43710	histidine decarboxylase like	ATSDC1	Encodes a serine decarboxylase that is involved in ethanolamine metabolism and is crucial for plant growth.embryo defective 1075 (emb1075) FUNCTIONS IN: pyridoxal phosphate binding carboxy-lyase activity catalytic activity INVOLVED IN: cellular amino acid metabolic process embryo development ending in seed dormancy LOCATED IN: cellular_component unknown EXPRESSED IN: 25 plant structures EXPRESSED…	oxoacid metabolic process -- carboxylic acid metabolic process	-- 11 -- 33 -- 34 -- 36"	GAEK01029464.1	0.000000E+00	0.000000E+00
"334	8.76	XP_004290075.1	470107484	AT2G17270	phosphate carrier mitochondrial like	MPT1	Encodes a mitochondrial phosphate transporter. Modulates plant responses to salt stress.phosphate transporter 3 3 (PHT3 3) FUNCTIONS IN: binding INVOLVED IN: transport transmembrane transport LOCATED IN: mitochondrial inner membrane membrane EXPRESSED IN: 20 plant structures EXPRESSED DURING: 8 growth stages CONTAINS InterPro DOMAIN/s: Mitochondrial substrate carrier (InterPro:IPR001993) Mitochon…	response to salt stress -- response to osmotic stress	"	GAEK01035316.1	2.476540E-129	3.262360E-137
"335	8.75	XP_004147414.1	449459360	AT5G46290	3 oxoacyl	KAS1	Encodes beta-ketoacyl-[acyl carrier protein] synthase I (KASI). Crucial for fatty acid synthesis. Plays a role in chloroplast division and embryo development.3-ketoacyl-acyl carrier protein synthase I (KAS I) FUNCTIONS IN: transferase activity transferring acyl groups other than amino-acyl groups fatty acid synthase activity catalytic activity INVOLVED IN: biosynthetic process metabolic process f…	oxoacid metabolic process -- carboxylic acid metabolic process -- organic substance biosynthetic process -- cellular biosynthetic process -- chloroplast organization -- monocarboxylic acid metabolic process	-- 33 -- 34"	isotig38101	0.000000E+00	0.000000E+00
"336	8.75	XP_002283236.1	225461203	AT5G545101	indole 3 acetic acid amido synthetase like	NA		organic substance biosynthetic process -- cellular biosynthetic process -- indole-containing compound metabolic process -- cellular aromatic compound metabolic process -- indole-containing compound biosynthetic process -- cellular nitrogen compound biosynthetic process -- heterocycle biosynthetic process -- aromatic compound biosynthetic process	-- 10 -- 11 -- 36 -- 37"	isotig69981	4.574749E-58	5.301960E-71
"337	8.75	XP_004287304.1	470101693	AT5G354101	cbl interacting serine threonine protein kinase 24 like	NA		response to salt stress -- response to osmotic stress	"	isotig18146--GAEK01030904.1	3.581406E-149--0.000000E+00	0.000000E+00--0.000000E+00
"338	8.74	XP_004253069.1	460415445	AT5G10360	40s ribosomal protein s6 like	EMB3010	RPS6A and RPS6B are fully redundant and essential during gametogenesis.embryo defective 3010 (EMB3010) FUNCTIONS IN: structural constituent of ribosome INVOLVED IN: growth translation embryo development ending in seed dormancy LOCATED IN: cytosolic small ribosomal subunit cytosolic ribosome plasma membrane EXPRESSED IN: 29 plant structures EXPRESSED DURING: 15 growth stages CONTAINS InterPro DOMA…	rRNA processing -- ncRNA processing -- organic substance biosynthetic process -- cellular biosynthetic process -- cellular aromatic compound metabolic process -- cellular macromolecule biosynthetic process -- macromolecule biosynthetic process	-- 6 -- 7 -- 8 -- 10 -- 11 -- 12 -- 13 -- 14 -- 15 -- 41"	GAEK01004316.1--GAEK01004320.1	2.112140E-123--5.480430E-123	2.128840E-126--5.626040E-126
"339	8.72	XP_002511246.1	255540363	AT5G63310	nucleoside diphosphate kinase chloroplastic like	ATNDPK2	Maintains intracellular dNTP levels except ATP. Plays a role in response to oxidative stress and UV. Involved in phytochrome-mediated light signaling. Participates in auxin-regulated processes partly through the modulation of auxin transport. H-bonding with His-197 inside the nucleotide-binding pocket is critical for NDPK2 functioning.nucleoside diphosphate kinase 2 (NDPK2) FUNCTIONS IN: nucleosi…	pyrimidine ribonucleotide metabolic process -- pyrimidine ribonucleotide biosynthetic process -- pyrimidine nucleotide metabolic process -- pyrimidine nucleotide biosynthetic process -- ribose phosphate biosynthetic process -- organic substance biosynthetic process -- cellular biosynthetic process -- ribonucleotide metabolic process -- ribose phosphate metabolic process -- nucleotide biosynthetic…	-- 10 -- 11 -- 12 -- 29 -- 30 -- 31 -- 34 -- 36 -- 37 -- 59 -- 60 -- 61"	isotig40527--GAEK01019978.1	1.117888E-71--3.397310E-88	1.608660E-93--1.993170E-94
"340	8.66	XP_004249339.1	460407802	AT2G27020	proteasome subunit alpha type 3 like	PAG1	Encodes 20S proteasome alpha 7 subunit PAG1.20S proteasome alpha subunit G1 (PAG1) FUNCTIONS IN: peptidase activity endopeptidase activity threonine-type endopeptidase activity INVOLVED IN: response to cadmium ion response to cold ubiquitin-dependent protein catabolic process LOCATED IN: in 6 components EXPRESSED IN: 24 plant structures EXPRESSED DURING: 14 growth stages CONTAINS InterPro DOMAIN/…	oxoacid metabolic process -- carboxylic acid metabolic process -- organic substance biosynthetic process -- cellular biosynthetic process -- glycolytic process -- monocarboxylic acid metabolic process -- single-organism carbohydrate catabolic process -- Golgi organization -- carbohydrate catabolic process -- response to salt stress -- water transport -- fluid transport -- gluconeogenesis -- hexos…	-- 25 -- 33 -- 34"	GAEK01025212.1--isotig40891	1.836300E-148--6.388518E-117	3.626550E-152--3.260430E-152
"341	8.66	XP_002308556.1	224088826	AT3G61580	delta fatty acid desaturase like isoform 1	AtSLD1	Fatty acid/sphingolipid desaturase CONTAINS InterPro DOMAIN/s: Fatty acid desaturase type 1 (InterPro:IPR005804) Fatty acid/sphingolipid desaturase (InterPro:IPR012171) Cytochrome b5 (InterPro:IPR001199) BEST Arabidopsis thaliana protein match is: Fatty acid/sphingolipid desaturase (TAIR:AT2G46210.1) Has 5416 Blast hits to 5306 proteins in 857 species: Archae - 2 Bacteria - 1062 Metazoa - 955 Fun…	oxoacid metabolic process -- carboxylic acid metabolic process -- organic substance biosynthetic process -- cellular biosynthetic process -- monocarboxylic acid metabolic process	-- 33 -- 34"	isotig97242	2.887961E-40	4.878570E-46
"342	8.66	XP_004299212.1	470126481	AT3G23990	chaperonin cpn60 mitochondrial like	HSP60	mitochondrial chaperonin HSP. assist in rapid assembly of the oligomeric protein structures in the mitochondria.heat shock protein 60 (HSP60) FUNCTIONS IN: copper ion binding ATP binding INVOLVED IN: response to cadmium ion response to cyclopentenone chaperone-mediated protein complex assembly response to heat mitochondrion organization LOCATED IN: cytosol cytosolic ribosome mitochondrion plasma …	mitochondrion organization -- protein targeting to mitochondrion -- protein localization to mitochondrion -- establishment of protein localization to mitochondrion -- mitochondrial transport -- response to cadmium ion	"	GAEK01029619.1	0.000000E+00	0.000000E+00
"343	8.65	XP_002515157.1	255548201	AT5G13120	peptidyl prolyl cis trans isomerase	ATCYP20-2	Encodes a lumenal cyclophilin with peptidyl-prolyl isomerase activity that is associated with the NAD(P)H dehydrogenase complex in stromal regions of the thylakoid membrane. It is likely to be important for the accumulation of the hydrophobic domain of the NAD(P)H dehydrogenase complex. This complex is associated with PSI and is responsible for the reduction of plastoquinone.cyclophilin 20-2 (CYP…	oxoacid metabolic process -- carboxylic acid metabolic process -- organic substance biosynthetic process -- cellular biosynthetic process -- response to salt stress -- response to osmotic stress	-- 33 -- 34 -- 36 -- 37"	isotig41707	4.681629E-66	1.511460E-92
"344	8.64	XP_003080249.1	308805875	AT4G00620	methylenetetrahydrofolate dehydrogenase methylenetetrahydrofolate cyclohydrolase	EMB3127	Amino acid dehydrogenase family protein FUNCTIONS IN: binding catalytic activity INVOLVED IN: folic acid and derivative biosynthetic process metabolic process LOCATED IN: chloroplast CONTAINS InterPro DOMAIN/s: Tetrahydrofolate dehydrogenase/cyclohydrolase NAD(P)-binding domain (InterPro:IPR020631) Tetrahydrofolate dehydrogenase/cyclohydrolase (InterPro:IPR000672) NAD(P)-binding domain (InterPro:…	oxoacid metabolic process -- carboxylic acid metabolic process -- organic substance biosynthetic process -- cellular biosynthetic process -- cellular aromatic compound metabolic process -- cellular nitrogen compound biosynthetic process -- heterocycle biosynthetic process -- aromatic compound biosynthetic process	-- 10 -- 11 -- 33 -- 34 -- 36 -- 37"	isotig116200	6.053760E-41	1.347610E-50
"345	8.63	XP_002283765.2	359487638	AT3G05510	phospholipid glycerol acyltransferase family protein	NA	Phospholipid/glycerol acyltransferase family protein FUNCTIONS IN: acyltransferase activity INVOLVED IN: metabolic process EXPRESSED IN: 20 plant structures EXPRESSED DURING: 12 growth stages CONTAINS InterPro DOMAIN/s: Phospholipid/glycerol acyltransferase (InterPro:IPR002123) Tafazzin (InterPro:IPR000872) BEST Arabidopsis thaliana protein match is: Phospholipid/glycerol acyltransferase family p…	organic substance biosynthetic process -- cellular biosynthetic process	-- 29 -- 30"	GAEK01021224.1	3.202430E-112	2.545450E-130
"346	8.61	XP_003555070.1	356573853	AT5G15870	endo beta glucanase 2 like	NA	glycosyl hydrolase family 81 protein FUNCTIONS IN: hydrolase activity acting on glycosyl bonds endo-1 3(4)-beta-glucanase activity INVOLVED IN: response to cyclopentenone EXPRESSED IN: 23 plant structures EXPRESSED DURING: 13 growth stages CONTAINS InterPro DOMAIN/s: Glycoside hydrolase family 81 (InterPro:IPR005200) BEST Arabidopsis thaliana protein match is: glycosyl hydrolase family 81 protein…	organic substance biosynthetic process -- cellular biosynthetic process -- cellular macromolecule biosynthetic process -- macromolecule biosynthetic process	"	isotig38807--GAEK01028945.1	1.143663E-156--0.000000E+00	0.000000E+00--0.000000E+00
"347	8.6	XP_002307913.1	224086589	AT3G22200	uncharacterized aminotransferase y4ub like	GABA-T	Genetically redundant with POP3 mediates pollen tube guidance. Double mutants are self sterile gamma-aminobutyrate transaminase subunit precursor nuclear gene for mitochondrial product. Encodes gamma-aminobutyrate transaminase that uses pyruvate instead of alpha-ketoglutarate as cosubstrate. Mutations in POP2/HER1 render roots resistant to the inhibitory growth effects of the volatile organic com…	oxoacid metabolic process -- carboxylic acid metabolic process -- monocarboxylic acid metabolic process -- Golgi organization -- response to salt stress -- response to cadmium ion -- response to osmotic stress	-- 33 -- 34 -- 36"	GAEK01030386.1	0.000000E+00	0.000000E+00
"348	8.6	XP_002300856.1	224062585	AT3G59030	protein transparent testa 12 like	ATTT12	Encodes a proton antiporter. Involved in the transportation of proanthocyanidin precursors into the vacuole. In vitro transport experiments showed that cyanidin-3-O-glucoside (anthocyanin) was an effective substrate whereas the proanthocyanidin precursor epicatechin was not transported. However catechin-3-O-glucoside inhibited anthocyanin transport in a dose-dependent manner suggesting that glyco…	organic substance biosynthetic process -- cellular biosynthetic process -- cellular aromatic compound metabolic process -- heterocycle biosynthetic process -- aromatic compound biosynthetic process	-- 10"	GAEK01026602.1--isotig38249	0.000000E+00--2.597783E-155	0.000000E+00--0.000000E+00
"349	8.59	XP_002278343.1	225429386	AT2G25870	receptor like protein kinase hsl1 like	NA	haloacid dehalogenase-like hydrolase family protein FUNCTIONS IN: metallopeptidase activity hydrolase activity catalytic activity zinc ion binding INVOLVED IN: metabolic process EXPRESSED IN: 24 plant structures EXPRESSED DURING: 15 growth stages CONTAINS InterPro DOMAIN/s: Uncharacterised protein family UPF0054 conserved site (InterPro:IPR020549) Cof protein (InterPro:IPR000150) HAD-superfamily …	rRNA processing -- ncRNA processing -- cellular aromatic compound metabolic process	-- 6 -- 7 -- 10 -- 11 -- 12 -- 13 -- 14 -- 15"	isotig24369	6.988815E-60	6.526700E-68
"350	8.59	XP_002874310.1	297812853	AT5G26360	t complex protein 1 subunit gamma like	NA	TCP-1/cpn60 chaperonin family protein FUNCTIONS IN: unfolded protein binding ATP binding INVOLVED IN: protein folding cellular protein metabolic process EXPRESSED IN: 22 plant structures EXPRESSED DURING: 13 growth stages CONTAINS InterPro DOMAIN/s: Chaperonin Cpn60/TCP-1 (InterPro:IPR002423) Chaperone tailless complex polypeptide 1 (InterPro:IPR017998) T-complex protein 1 gamma subunit (InterPro…	rRNA processing -- ncRNA processing -- cellular aromatic compound metabolic process	-- 6 -- 7 -- 10 -- 11 -- 12 -- 13 -- 14 -- 15"	isotig47339	1.314788E-21	8.160590E-24
"351	8.57	XP_004304642.1	470137783	AT5G14580	polyribonucleotide nucleotidyltransferase mitochondrial like	NA	polyribonucleotide nucleotidyltransferase putative FUNCTIONS IN: polyribonucleotide nucleotidyltransferase activity 3'-5'-exoribonuclease activity RNA binding nucleic acid binding INVOLVED IN: mRNA catabolic process RNA processing LOCATED IN: mitochondrion EXPRESSED IN: 16 plant structures EXPRESSED DURING: 7 growth stages CONTAINS InterPro DOMAIN/s: K Homology type 1 subgroup (InterPro:IPR018111…	mitochondrion organization -- cellular aromatic compound metabolic process	-- 6 -- 7 -- 8 -- 10 -- 11 -- 12"	GAEK01033902.1	1.282380E-176	6.456340E-178
"352	8.56	NP_001063618.1	115480049	AT3G62870	60s ribosomal protein l7a like	NA	Ribosomal protein L7Ae/L30e/S12e/Gadd45 family protein FUNCTIONS IN: structural constituent of ribosome INVOLVED IN: translation LOCATED IN: cytosolic ribosome cytosolic large ribosomal subunit plasma membrane membrane EXPRESSED IN: 25 plant structures EXPRESSED DURING: 13 growth stages CONTAINS InterPro DOMAIN/s: Ribosomal protein L7A/L8 (InterPro:IPR001921) Ribosomal protein L7Ae/L8/Nhp2 family…	organic substance biosynthetic process -- cellular biosynthetic process -- cellular macromolecule biosynthetic process -- macromolecule biosynthetic process	-- 8 -- 14 -- 41"	GAEK01026892.1--isotig25293	6.583170E-109--1.562667E-85	5.450460E-116--2.523940E-116
"353	8.55	XP_004294951.1	470117619	AT3G13490	lysine trna ligase like	ATKRS-2	Encodes a dual targeted lysyl-tRNA ligase that is found both in the mitochondrion and the chloroplast. Plants mutated in this gene exhibit an ovule abortion phenotype.OVULE ABORTION 5 (OVA5) FUNCTIONS IN: aminoacyl-tRNA ligase activity nucleotide binding ATP binding nucleic acid binding lysine-tRNA ligase activity INVOLVED IN: tRNA aminoacylation for protein translation ovule development LOCATED …	rRNA processing -- ncRNA processing -- oxoacid metabolic process -- carboxylic acid metabolic process -- organic substance biosynthetic process -- cellular biosynthetic process -- tRNA metabolic process -- cellular aromatic compound metabolic process -- chloroplast organization -- cellular macromolecule biosynthetic process -- macromolecule biosynthetic process	-- 6 -- 7 -- 8 -- 10 -- 11 -- 12 -- 13 -- 14 -- 15 -- 33 -- 34 -- 36 -- 41"	GAEK01023130.1	0.000000E+00	0.000000E+00
"354	8.54	XP_002285897.1	225459744	AT4G38510	v type proton atpase subunit b 1 like	AtVAB2	One of three genes encoding the vacuolar ATP synthase subunit B1. The protein binds to and co-localizes with F-actin bundles F-actin to form higher-order structure and stabilizes actin filaments in vitro.ATPase V1 complex subunit B protein FUNCTIONS IN: hydrogen ion transporting ATP synthase activity rotational mechanism hydrolase activity acting on acid anhydrides catalyzing transmembrane moveme…	ribose phosphate biosynthetic process -- organic substance biosynthetic process -- cellular biosynthetic process -- ribonucleotide metabolic process -- ribose phosphate metabolic process -- nucleotide biosynthetic process -- nucleoside phosphate biosynthetic process -- cellular aromatic compound metabolic process -- cellular nitrogen compound biosynthetic process -- heterocycle biosynthetic proce…	-- 10 -- 11 -- 12 -- 23 -- 24 -- 29 -- 30 -- 31 -- 34 -- 36 -- 37 -- 61"	isotig37963--GAEK01019611.1	0.000000E+00--0.000000E+00	0.000000E+00--0.000000E+00
"355	8.52	XP_002277195.2	359472731	AT3G18610	rna binding protein	ATNUC-L2	Encodes ATNUC-L2 (NUCLEOLIN LIKE 2).nucleolin like 2 (NUC-L2) FUNCTIONS IN: nucleotide binding nucleic acid binding EXPRESSED IN: egg cell cultured cell CONTAINS InterPro DOMAIN/s: RNA recognition motif RNP-1 (InterPro:IPR000504) Nucleotide-binding alpha-beta plait (InterPro:IPR012677) BEST Arabidopsis thaliana protein match is: nucleolin like 1 (TAIR:AT1G48920.1) Has 220619 Blast hits to 110675 …	rRNA processing -- ncRNA processing -- cellular aromatic compound metabolic process	-- 6 -- 7 -- 10 -- 11 -- 12 -- 13 -- 14 -- 15"	GAEK01020481.1	9.444950E-44	5.234610E-56
"356	8.52	XP_002334132.1	224102751	AT1G31220	phosphoribosylglycinamide chloroplastic like	NA	N10-formyltetrahydrofolate-dependent phosphoribosylglycinamide formyltransferase that catalyzes the conversion of phosphoribosyl glycineamide to phosphoribosyl N-formylglycineamideFormyl transferase FUNCTIONS IN: hydroxymethyl- formyl- and related transferase activity phosphoribosylglycinamide formyltransferase activity formyltetrahydrofolate deformylase activity INVOLVED IN: purine ribonucleotid…	ribose phosphate biosynthetic process -- organic substance biosynthetic process -- cellular biosynthetic process -- ribonucleotide metabolic process -- ribose phosphate metabolic process -- nucleotide biosynthetic process -- nucleoside phosphate biosynthetic process -- cellular aromatic compound metabolic process -- cellular nitrogen compound biosynthetic process -- heterocycle biosynthetic proce…	-- 10 -- 11 -- 12 -- 29 -- 30 -- 31 -- 34 -- 36 -- 37 -- 61"	GAEK01027937.1	4.943480E-45	6.108510E-50
"357	8.49	XP_004158170.1	449488783	AT4G01870	protein tolb	NA	tolB protein-related FUNCTIONS IN: molecular_function unknown INVOLVED IN: response to cyclopentenone LOCATED IN: membrane EXPRESSED IN: 22 plant structures EXPRESSED DURING: 13 growth stages CONTAINS InterPro DOMAIN/s: WD40-like Beta Propeller (InterPro:IPR011659) Peptidase S9B dipeptidylpeptidase IV N-terminal (InterPro:IPR002469) Six-bladed beta-propeller TolB-like (InterPro:IPR011042) BEST Ar…	oxoacid metabolic process -- carboxylic acid metabolic process -- monocarboxylic acid metabolic process	-- 23 -- 33 -- 34"	isotig43517	1.261409E-80	3.171980E-95
"358	8.47	XP_001785468.1	168067110	AT2G32000	dna topoisomerase 3 beta 1 like	NA	DNA topoisomerase type IA core FUNCTIONS IN: DNA topoisomerase activity DNA topoisomerase type I activity DNA binding nucleic acid binding INVOLVED IN: DNA topological change DNA unwinding involved in replication DNA metabolic process LOCATED IN: endomembrane system chromosome EXPRESSED IN: 22 plant structures EXPRESSED DURING: 13 growth stages CONTAINS InterPro DOMAIN/s: DNA topoisomerase type I…	cellular aromatic compound metabolic process	-- 7 -- 10 -- 11 -- 12"	GAEK01028696.1	3.817290E-87	2.565640E-93
"359	8.45	XP_001767834.1	168030647	NONE	voltage gated hydrogen channel 1 like	NA		organic substance biosynthetic process -- cellular biosynthetic process -- cellular macromolecule biosynthetic process -- macromolecule biosynthetic process	"	isotig13764--isotig13766--GAEK01006631.1	NA--NA--NA	5.831710E-46--5.702310E-46--3.324470E-45
"360	8.44	XP_002457601.1	242056911	AT1G75660	5 3 exoribonuclease 3 like	AtXRN3	Encodes a protein with similarity to yeast 5'-3'exonucleases and can functionally complement the yeast mutations. In Arabidopsis XRN3 acts as a suppressor of posttranscriptional gene silencing. Mutants accumulate excised miRNA products suggesting that XRN3 is involved in degradation of these products.5'-3' exoribonuclease 3 (XRN3) CONTAINS InterPro DOMAIN/s: 5'-3' exoribonuclease 2 (InterPro:IPR0…	oxoacid metabolic process -- carboxylic acid metabolic process -- organic substance biosynthetic process -- cellular biosynthetic process -- cellular aromatic compound metabolic process -- monocarboxylic acid metabolic process -- cellular nitrogen compound biosynthetic process -- heterocycle biosynthetic process -- cellular macromolecule biosynthetic process -- macromolecule biosynthetic process …	-- 6 -- 7 -- 8 -- 10 -- 11 -- 12 -- 15 -- 33 -- 34"	GAEK01005992.1--GAEK01005994.1	0.000000E+00--0.000000E+00	0.000000E+00--0.000000E+00
"361	8.44	XP_002986854.1	302810325	AT1G18270	ketose bisphosphate aldolase class ii like protein	NA	ketose-bisphosphate aldolase class-II family protein FUNCTIONS IN: in 8 functions INVOLVED IN: oxidation reduction pentose-phosphate shunt valine metabolic process glycolysis metabolic process EXPRESSED IN: 23 plant structures EXPRESSED DURING: 13 growth stages CONTAINS InterPro DOMAIN/s: Aldolase-type TIM barrel (InterPro:IPR013785) 6-phosphogluconate dehydrogenase NAD-binding (InterPro:IPR00611…	oxoacid metabolic process -- carboxylic acid metabolic process -- organic substance biosynthetic process -- cellular biosynthetic process -- ribose phosphate metabolic process -- cellular aromatic compound metabolic process -- glycolytic process -- monocarboxylic acid metabolic process -- cellular nitrogen compound biosynthetic process -- heterocycle biosynthetic process -- single-organism carboh…	-- 6 -- 7 -- 8 -- 10 -- 11 -- 12 -- 23 -- 24 -- 25 -- 30 -- 31 -- 33 -- 34 -- 36"	isotig46859	4.032865E-58	1.911460E-81
"362	8.44	XP_002446666.1	242073460	AT5G05850	leucine rich repeat protein shoc 2 like	PIRL1	Encodes PIRL1 a member of the Plant Intracellular Ras-group-related LRRs (Leucine rich repeat proteins). PIRLs are a distinct plant-specific class of intracellular LRRs that likely mediate protein interactions possibly in the context of signal transduction. PIRL1 (AT5G05850) and PIRL9 (AT3G11330) are genetically redundant and are required for differentiation of microspores into pollen.plant intra…	organic substance biosynthetic process -- cellular biosynthetic process	"	isotig24030	8.193892E-76	4.739670E-83
"363	8.41	XP_002445678.1	242081819	AT3G23940	dihydroxy acid dehydratase like	NA	dehydratase family FUNCTIONS IN: copper ion binding catalytic activity INVOLVED IN: pollen development LOCATED IN: chloroplast stroma chloroplast EXPRESSED IN: 23 plant structures EXPRESSED DURING: 14 growth stages CONTAINS InterPro DOMAIN/s: Dihydroxy-acid dehydratase (InterPro:IPR004404) Dihydroxy-acid/6-phosphogluconate dehydratase conserved site (InterPro:IPR020558) Dihydroxy-acid/6-phosphogl…	pyrimidine ribonucleotide metabolic process -- pyrimidine ribonucleotide biosynthetic process -- pyrimidine nucleotide metabolic process -- pyrimidine nucleotide biosynthetic process -- ribose phosphate biosynthetic process -- oxoacid metabolic process -- carboxylic acid metabolic process -- organic substance biosynthetic process -- cellular biosynthetic process -- ribonucleotide metabolic proces…	-- 10 -- 11 -- 12 -- 29 -- 30 -- 31 -- 33 -- 34 -- 36 -- 37 -- 59 -- 60 -- 61"	isotig38716	5.020880E-176	0.000000E+00
"364	8.4	XP_002271571.1	225463376	NONE	uncharacterized protein loc100251997	NA		cellular aromatic compound metabolic process	-- 10 -- 11 -- 12"	GAEK01018838.1	NA	4.612800E-74
"365	8.38	NP_001060264.1	115473331	AT1G30230	elongation factor 1 delta 1	eEF-1Bb1	Encodes a guanine nucleotide exchange factor that plays an important role in translation elongation. It is localized in the plasma membrane and cytosol. Mutants display ectopic lignin deposition as well as cell expansion defectsGlutathione S-transferase C-terminal-like Translation elongation factor EF1B/ribosomal protein S6 FUNCTIONS IN: translation elongation factor activity INVOLVED IN: transla…	organic substance biosynthetic process -- cellular biosynthetic process -- cellular aromatic compound metabolic process -- cellular macromolecule biosynthetic process -- macromolecule biosynthetic process -- response to cadmium ion	-- 8 -- 41"	isotig42137--GAEK01021896.1	1.433156E-64--1.295420E-79	2.481510E-86--2.736760E-86
"366	8.38	XP_004166384.1	449518719	AT4G34670	40s ribosomal protein s3a like	NA	Ribosomal protein S3Ae FUNCTIONS IN: structural constituent of ribosome INVOLVED IN: translation LOCATED IN: in 6 components EXPRESSED IN: 23 plant structures EXPRESSED DURING: 13 growth stages CONTAINS InterPro DOMAIN/s: Ribosomal protein S3Ae conserved site (InterPro:IPR018281) Ribosomal protein S3Ae (InterPro:IPR001593) BEST Arabidopsis thaliana protein match is: Ribosomal protein S3Ae (TAIR:A…	cellular aromatic compound metabolic process -- RNA modification -- macromolecule methylation	-- 6 -- 7 -- 10 -- 11 -- 12 -- 49"	isotig08088--isotig39408--isotig08084--isotig08085--isotig08087--GAEK01001464.1	1.812088E-56--1.099555E-118--2.590321E-56--2.218569E-56--2.174197E-56--3.293050E-151	2.157870E-114--4.054240E-155--4.658520E-114--2.677170E-114--3.899830E-114--4.413120E-151
"367	8.37	NP_001239676.1	358248740	AT2G40010	60s acidic ribosomal protein p0	NA	Ribosomal protein L10 family protein FUNCTIONS IN: structural constituent of ribosome INVOLVED IN: translational elongation translation ribosome biogenesis LOCATED IN: cytosolic ribosome ribosome EXPRESSED IN: 19 plant structures EXPRESSED DURING: 13 growth stages CONTAINS InterPro DOMAIN/s: Ribosomal protein 60S (InterPro:IPR001813) Ribosomal protein L10 (InterPro:IPR001790) BEST Arabidopsis tha…	organic substance biosynthetic process -- cellular biosynthetic process -- cellular aromatic compound metabolic process -- RNA modification -- cellular macromolecule biosynthetic process -- macromolecule biosynthetic process -- response to salt stress -- response to cadmium ion -- macromolecule methylation -- response to osmotic stress	-- 6 -- 7 -- 8 -- 10 -- 11 -- 12 -- 14 -- 41 -- 49"	isotig40820--GAEK01015105.1	9.913876E-118--9.970820E-150	3.219530E-152--5.472470E-152
"368	8.36	XP_002279715.1	225428067	AT1G20200	probable 26s proteasome non atpase regulatory subunit 3 like	EMB2719	EMBRYO DEFECTIVE 2719 (EMB2719) FUNCTIONS IN: enzyme regulator activity INVOLVED IN: ubiquitin-dependent protein catabolic process embryo development ending in seed dormancy LOCATED IN: proteasome complex plasma membrane proteasome regulatory particle lid subcomplex EXPRESSED IN: 24 plant structures EXPRESSED DURING: 13 growth stages CONTAINS InterPro DOMAIN/s: Proteasome component (PCI) domain (…	oxoacid metabolic process -- carboxylic acid metabolic process -- organic substance biosynthetic process -- cellular biosynthetic process -- cellular aromatic compound metabolic process -- monocarboxylic acid metabolic process -- cellular macromolecule biosynthetic process -- macromolecule biosynthetic process	-- 7 -- 10 -- 11 -- 12 -- 33 -- 34"	isotig38296	3.779679E-172	0.000000E+00
"369	8.35	XP_003531359.1	356525493	AT1G22190	ethylene responsive transcription factor erf060 like	RAP2.4	The gene encodes a putative transcription factor belongings to the abiotic stress-associated DREB A-6 clade.Integrase-type DNA-binding superfamily protein FUNCTIONS IN: DNA binding sequence-specific DNA binding transcription factor activity INVOLVED IN: regulation of transcription DNA-dependent LOCATED IN: nucleus EXPRESSED IN: 22 plant structures EXPRESSED DURING: 13 growth stages CONTAINS Inter…	organic substance biosynthetic process -- cellular biosynthetic process -- cellular aromatic compound metabolic process -- cellular nitrogen compound biosynthetic process -- heterocycle biosynthetic process -- cellular macromolecule biosynthetic process -- macromolecule biosynthetic process -- nucleobase-containing compound biosynthetic process -- aromatic compound biosynthetic process	-- 6 -- 7 -- 8 -- 10 -- 11 -- 12"	GAEK01019330.1	6.501140E-33	1.613420E-37
"370	8.34	XP_002302037.1	224066231	AT1G03905	abc transporter i family member 19 like	ABCI19	P-loop containing nucleoside triphosphate hydrolases superfamily protein FUNCTIONS IN: nucleoside-triphosphatase activity ATPase activity nucleotide binding ATP binding EXPRESSED IN: 8 plant structures EXPRESSED DURING: petal differentiation and expansion stage D bilateral stage CONTAINS InterPro DOMAIN/s: ATPase AAA+ type core (InterPro:IPR003593) ABC transporter-like (InterPro:IPR003439) BEST A…	rRNA processing -- ncRNA processing -- oxoacid metabolic process -- carboxylic acid metabolic process -- organic substance biosynthetic process -- cellular biosynthetic process -- tRNA metabolic process -- cellular aromatic compound metabolic process -- monocarboxylic acid metabolic process -- isopentenyl diphosphate biosynthetic process methylerythritol 4-phosphate pathway -- cellular nitrogen c…	-- 6 -- 7 -- 10 -- 11 -- 12 -- 13 -- 14 -- 15 -- 22 -- 23 -- 24 -- 25 -- 29 -- 30 -- 33 -- 34 -- 36 -- 37"	GAEK01024871.1	1.228350E-120	5.200440E-129
"371	8.33	XP_002273777.2	359488677	AT5G14580	polyribonucleotide nucleotidyltransferase mitochondrial like	NA	polyribonucleotide nucleotidyltransferase putative FUNCTIONS IN: polyribonucleotide nucleotidyltransferase activity 3'-5'-exoribonuclease activity RNA binding nucleic acid binding INVOLVED IN: mRNA catabolic process RNA processing LOCATED IN: mitochondrion EXPRESSED IN: 16 plant structures EXPRESSED DURING: 7 growth stages CONTAINS InterPro DOMAIN/s: K Homology type 1 subgroup (InterPro:IPR018111…	mitochondrion organization -- cellular aromatic compound metabolic process	-- 6 -- 7 -- 8 -- 10 -- 11 -- 12"	isotig53670	2.135639E-74	8.418560E-98
"372	8.32	XP_003588445.1	357436339	AT2G25870	uncharacterized protein loc100810101	NA	haloacid dehalogenase-like hydrolase family protein FUNCTIONS IN: metallopeptidase activity hydrolase activity catalytic activity zinc ion binding INVOLVED IN: metabolic process EXPRESSED IN: 24 plant structures EXPRESSED DURING: 15 growth stages CONTAINS InterPro DOMAIN/s: Uncharacterised protein family UPF0054 conserved site (InterPro:IPR020549) Cof protein (InterPro:IPR000150) HAD-superfamily …	rRNA processing -- ncRNA processing -- cellular aromatic compound metabolic process	-- 6 -- 7 -- 10 -- 11 -- 12 -- 13 -- 14 -- 15"	isotig24370	5.334272E-54	1.947460E-64
"373	8.32	XP_002513495.1	255544868	AT5G04590	sulfite reductase	SIR	A.thaliana gene encoding sulfite reductase.sulfite reductase (SIR) FUNCTIONS IN: sulfite reductase activity sulfite reductase (ferredoxin) activity copper ion binding INVOLVED IN: sulfate reduction response to salt stress response to cold LOCATED IN: in 7 components EXPRESSED IN: 25 plant structures EXPRESSED DURING: 15 growth stages CONTAINS InterPro DOMAIN/s: Sulphite reductase ferredoxin depen…	oxoacid metabolic process -- carboxylic acid metabolic process -- organic substance biosynthetic process -- cellular biosynthetic process -- indole-containing compound metabolic process -- cellular aromatic compound metabolic process -- glycolytic process -- monocarboxylic acid metabolic process -- indole-containing compound biosynthetic process -- cellular nitrogen compound biosynthetic process …	-- 6 -- 7 -- 8 -- 10 -- 11 -- 12 -- 25 -- 33 -- 34 -- 36 -- 37"	isotig44240	1.294964E-26	2.532290E-45
"374	8.31	XP_004302490.1	470133270	AT4G00620	c 1 tetrahydrofolate cytoplasmic like	EMB3127	Amino acid dehydrogenase family protein FUNCTIONS IN: binding catalytic activity INVOLVED IN: folic acid and derivative biosynthetic process metabolic process LOCATED IN: chloroplast CONTAINS InterPro DOMAIN/s: Tetrahydrofolate dehydrogenase/cyclohydrolase NAD(P)-binding domain (InterPro:IPR020631) Tetrahydrofolate dehydrogenase/cyclohydrolase (InterPro:IPR000672) NAD(P)-binding domain (InterPro:…	oxoacid metabolic process -- carboxylic acid metabolic process -- organic substance biosynthetic process -- cellular biosynthetic process -- cellular aromatic compound metabolic process -- cellular nitrogen compound biosynthetic process -- heterocycle biosynthetic process -- aromatic compound biosynthetic process	-- 10 -- 11 -- 33 -- 34 -- 36 -- 37"	isotig76096	1.961834E-28	5.492190E-34
"375	8.3	XP_002265125.1	225460636	AT1G43170	60s ribosomal protein l3 like	ARP1	Encodes a cytoplasmic ribosomal protein.ribosomal protein 1 (RP1) FUNCTIONS IN: structural constituent of ribosome INVOLVED IN: translation embryo development ending in seed dormancy LOCATED IN: in 8 components EXPRESSED IN: 26 plant structures EXPRESSED DURING: 13 growth stages CONTAINS InterPro DOMAIN/s: Ribosomal protein L3 (InterPro:IPR000597) Ribosomal protein L3 conserved site (InterPro:IPR…	organic substance biosynthetic process -- cellular biosynthetic process -- cellular macromolecule biosynthetic process -- macromolecule biosynthetic process	-- 8 -- 41"	GAEK01014304.1	0.000000E+00	0.000000E+00
"376	8.29	XP_002285663.1	225459069	NONE	double stranded rna binding protein 1 like	NA		cellular aromatic compound metabolic process	-- 6 -- 7 -- 8 -- 10 -- 11 -- 12 -- 15"	GAEK01031325.1	NA	2.586420E-22
"377	8.29	XP_003522890.1	356508288	AT5G07020	uncharacterized protein loc100779195	NA	proline-rich family protein FUNCTIONS IN: molecular_function unknown INVOLVED IN: biological_process unknown LOCATED IN: thylakoid chloroplast thylakoid membrane chloroplast EXPRESSED IN: 23 plant structures EXPRESSED DURING: 13 growth stages Has 30201 Blast hits to 17322 proteins in 780 species: Archae - 12 Bacteria - 1396 Metazoa - 17338 Fungi - 3422 Plants - 5037 Viruses - 0 Other Eukaryotes -…	organic substance biosynthetic process -- cellular biosynthetic process -- cellular aromatic compound metabolic process -- chloroplast organization -- cellular nitrogen compound biosynthetic process -- heterocycle biosynthetic process -- cellular macromolecule biosynthetic process -- macromolecule biosynthetic process -- nucleobase-containing compound biosynthetic process -- aromatic compound bio…	-- 6 -- 7 -- 8 -- 10 -- 11 -- 12 -- 15"	isotig27459--GAEK01024876.1	1.905960E-48--2.099870E-55	2.940400E-59--3.834730E-59
"378	8.26	XP_001780215.1	168056414	AT3G57490	40s ribosomal protein s2 4 like	NA	Ribosomal protein S5 family protein FUNCTIONS IN: structural constituent of ribosome INVOLVED IN: translation LOCATED IN: cytosolic small ribosomal subunit ribosome intracellular membrane EXPRESSED IN: 24 plant structures EXPRESSED DURING: 13 growth stages CONTAINS InterPro DOMAIN/s: Ribosomal protein S5 eukaryotic/archaeal (InterPro:IPR005711) Ribosomal protein S5 N-terminal (InterPro:IPR013810)…	organic substance biosynthetic process -- cellular biosynthetic process -- cellular macromolecule biosynthetic process -- macromolecule biosynthetic process	-- 8 -- 41"	isotig18844	4.455643E-12	7.829830E-22
"379	8.26	XP_002274822.2	359479376	AT1G53645	uncharacterized protein loc100253300	NA	hydroxyproline-rich glycoprotein family protein Has 15375 Blast hits to 12179 proteins in 920 species: Archae - 8 Bacteria - 1425 Metazoa - 5915 Fungi - 2848 Plants - 1527 Viruses - 230 Other Eukaryotes - 3422 (source: NCBI BLink).	pyrimidine ribonucleotide metabolic process -- pyrimidine ribonucleotide biosynthetic process -- pyrimidine nucleotide metabolic process -- pyrimidine nucleotide biosynthetic process -- ribose phosphate biosynthetic process -- organic substance biosynthetic process -- cellular biosynthetic process -- ribonucleotide metabolic process -- ribose phosphate metabolic process -- nucleotide biosynthetic…	-- 10 -- 11 -- 12 -- 29 -- 30 -- 31 -- 34 -- 36 -- 37 -- 59 -- 60 -- 61"	GAEK01025156.1	2.655090E-55	1.878130E-69
"380	8.26	XP_003632085.1	359478205	AT2G43750	cysteine synthase	ACS1	Arabidopsis thaliana O-acetylserine (thiol) lyase (OAS-TL) isoform oasB the key enzyme for fixation of inorganic sulfide. It catalyzes the formation of cysteine from O-acetylserine and inorganic sulfide.O-acetylserine (thiol) lyase B (OASB) FUNCTIONS IN: cysteine synthase activity INVOLVED IN: response to cadmium ion cysteine biosynthetic process LOCATED IN: in 6 components EXPRESSED IN: 24 plant…	oxoacid metabolic process -- carboxylic acid metabolic process -- organic substance biosynthetic process -- cellular biosynthetic process -- indole-containing compound metabolic process -- cellular aromatic compound metabolic process -- monocarboxylic acid metabolic process -- indole-containing compound biosynthetic process -- cellular nitrogen compound biosynthetic process -- heterocycle biosynt…	-- 10 -- 11 -- 33 -- 34 -- 36 -- 37"	GAEK01017412.1--isotig24495	4.856570E-149--2.072482E-92	2.786070E-163--2.191590E-108
"381	8.23	XP_002282427.2	359475356	AT4G34090	uncharacterized protein loc100250309	NA	unknown protein FUNCTIONS IN: molecular_function unknown INVOLVED IN: biological_process unknown EXPRESSED IN: 22 plant structures EXPRESSED DURING: 13 growth stages BEST Arabidopsis thaliana protein match is: unknown protein (TAIR:AT2G23370.1).	oxoacid metabolic process -- carboxylic acid metabolic process -- organic substance biosynthetic process -- cellular biosynthetic process -- ribose phosphate metabolic process -- cellular aromatic compound metabolic process -- monocarboxylic acid metabolic process -- isopentenyl diphosphate biosynthetic process methylerythritol 4-phosphate pathway -- isopentenyl diphosphate biosynthetic process -…	-- 10 -- 11 -- 12 -- 22 -- 23 -- 24 -- 25 -- 29 -- 30 -- 31 -- 33 -- 34 -- 36"	isotig44973--GAEK01032962.1	5.702014E-67--1.557400E-133	4.715140E-74--3.177650E-145
"382	8.23	NP_566744.1	18404044	AT3G24120	myb family transcription factor	NA	Homeodomain-like superfamily protein CONTAINS InterPro DOMAIN/s: Homeodomain-like (InterPro:IPR009057) Myb DNA-binding (InterPro:IPR014778) HTH transcriptional regulator Myb-type DNA-binding (InterPro:IPR017930) Myb-like DNA-binding domain SHAQKYF class (InterPro:IPR006447) Homeodomain-related (InterPro:IPR012287) BEST Arabidopsis thaliana protein match is: Homeodomain-like superfamily protein (T…	oxoacid metabolic process -- carboxylic acid metabolic process -- organic substance biosynthetic process -- cellular biosynthetic process -- cellular aromatic compound metabolic process -- cellular nitrogen compound biosynthetic process -- heterocycle biosynthetic process -- cellular macromolecule biosynthetic process -- macromolecule biosynthetic process -- nucleobase-containing compound biosynt…	-- 6 -- 7 -- 8 -- 10 -- 11 -- 12 -- 33 -- 34 -- 36 -- 37"	GAEK01015649.1	9.254380E-65	1.331340E-65
"383	8.2	NP_001046031.1	115444503	AT1G16300	glyceraldehyde 3 phosphate cytosolic like	GAPCP-2	Encodes one of the chloroplast/plastid localized GAPDH isoforms (GAPCp1/At1g79530 and GAPCp2/At1g16300). gapcp double mutants display a drastic phenotype of arrested root development dwarfism and sterility. GAPCps are important for the synthesis of serine in roots.glyceraldehyde-3-phosphate dehydrogenase of plastid 2 (GAPCP-2) CONTAINS InterPro DOMAIN/s: Glyceraldehyde 3-phosphate dehydrogenase s…	oxoacid metabolic process -- carboxylic acid metabolic process -- glycolytic process -- monocarboxylic acid metabolic process -- single-organism carbohydrate catabolic process -- carbohydrate catabolic process	-- 25 -- 33 -- 34"	GAEK01007015.1	0.000000E+00	0.000000E+00
"384	8.2	XP_004164036.1	449511723	AT3G46210	exosome complex exonuclease rrp46 homolog	NA	Ribosomal protein S5 domain 2-like superfamily protein FUNCTIONS IN: 3'-5'-exoribonuclease activity RNA binding INVOLVED IN: RNA processing LOCATED IN: cellular_component unknown EXPRESSED IN: 20 plant structures EXPRESSED DURING: 13 growth stages CONTAINS InterPro DOMAIN/s: Exoribonuclease phosphorolytic domain 1 (InterPro:IPR001247) Ribosomal protein S5 domain 2-type fold (InterPro:IPR020568) B…	mitochondrion organization -- protein targeting to mitochondrion -- protein localization to mitochondrion -- establishment of protein localization to mitochondrion -- cellular aromatic compound metabolic process -- mitochondrial transport -- RNA modification -- macromolecule methylation	-- 6 -- 7 -- 8 -- 10 -- 11 -- 12 -- 49"	isotig58795	3.152480E-15	7.851830E-21
"385	8.19	XP_002276856.1	225434389	AT2G30320	trna pseudouridine synthase like	NA	Pseudouridine synthase family protein FUNCTIONS IN: pseudouridine synthase activity INVOLVED IN: pseudouridine synthesis RNA modification EXPRESSED IN: 24 plant structures EXPRESSED DURING: 14 growth stages CONTAINS InterPro DOMAIN/s: Pseudouridine synthase catalytic domain (InterPro:IPR020103) Pseudouridine synthase I TruA N-terminal (InterPro:IPR020094) Pseudouridine synthase I TruA alpha/beta …	ncRNA processing -- tRNA metabolic process -- RNA modification	-- 15"	isotig18727--GAEK01020487.1	1.077309E-56--6.173750E-138	2.772850E-69--4.803850E-159
"386	8.19	XP_002967968.1	302769097	AT2G34750	rna polymerase i specific transcription initiation factor rrn3 like	NA	RNA polymerase I specific transcription initiation factor RRN3 protein FUNCTIONS IN: RNA polymerase I transcription factor activity INVOLVED IN: biological_process unknown LOCATED IN: cellular_component unknown EXPRESSED IN: 23 plant structures EXPRESSED DURING: 13 growth stages CONTAINS InterPro DOMAIN/s: RNA polymerase I specific transcription initiation factor RRN3 (InterPro:IPR007991) BEST Ar…	organic substance biosynthetic process -- cellular biosynthetic process -- cellular macromolecule biosynthetic process -- macromolecule biosynthetic process	-- 8"	GAEK01014969.1--GAEK01014968.1	1.409240E-115--6.624560E-98	1.145060E-170--4.164570E-140
"387	8.18	XP_001778149.1	168051413	AT4G17090	beta amylase chloroplastic like	AtBAM3	Encodes a beta-amylase targeted to the chloroplast. Transgenic BMY8 RNAi lines fail to accumulate maltose during cold shock suggesting that maltose accumulation coincides with BMY8 expression. Apart from maltose the sugar content of the RNAi lines were similar to wildtype (glucose and sucrose unaffected).chloroplast beta-amylase (CT-BMY) CONTAINS InterPro DOMAIN/s: Glycoside hydrolase family 14 c…	organic substance biosynthetic process -- cellular biosynthetic process -- carbohydrate catabolic process	"	GAEK01006981.1	3.016090E-89	4.310760E-92
"388	8.18	XP_002271643.1	225443776	AT5G45820	cbl interacting protein kinase 5 like	CIPK20	Encodes a CBL-interacting serine/threonine protein kinase comprised of an N-terminal kinase catalytic domain similar to SNF1/AMPK and a unique C-terminal regulatory domain.CBL-interacting protein kinase 20 (CIPK20) CONTAINS InterPro DOMAIN/s: Protein kinase ATP binding site (InterPro:IPR017441) Serine/threonine-protein kinase domain (InterPro:IPR002290) NAF/FISL domain (InterPro:IPR018451) Serine…	response to salt stress -- response to osmotic stress	"	GAEK01006334.1--GAEK01009260.1--GAEK01009258.1	0.000000E+00--0.000000E+00--0.000000E+00	0.000000E+00--0.000000E+00--0.000000E+00
"389	8.17	NP_001234234.1	350536199	AT3G10050	threonine dehydratase chloroplastic like	OMR1	first enzyme in the biosynthetic pathway of isoleucineL-O-methylthreonine resistant 1 (OMR1) FUNCTIONS IN: L-threonine ammonia-lyase activity INVOLVED IN: isoleucine biosynthetic process threonine metabolic process LOCATED IN: chloroplast EXPRESSED IN: 22 plant structures EXPRESSED DURING: 13 growth stages CONTAINS InterPro DOMAIN/s: Threonine dehydratase I (InterPro:IPR005787) Pyridoxal phosphat…	oxoacid metabolic process -- carboxylic acid metabolic process -- organic substance biosynthetic process -- cellular biosynthetic process -- gluconeogenesis -- hexose biosynthetic process	-- 33 -- 34 -- 36 -- 37"	isotig41635	2.324291E-97	5.064430E-133
"390	8.14	XP_004142299.1	449449092	AT5G26830	threonine trna mitochondrial like	NA	Encodes a dual-targeted threonyl-tRNA synthetase found in both the chloroplast and mitochondrion.Threonyl-tRNA synthetase FUNCTIONS IN: ligase activity forming aminoacyl-tRNA and related compounds threonine-tRNA ligase activity aminoacyl-tRNA ligase activity nucleotide binding ATP binding INVOLVED IN: threonyl-tRNA aminoacylation tRNA aminoacylation translation tRNA aminoacylation for protein tra…	oxoacid metabolic process -- carboxylic acid metabolic process -- organic substance biosynthetic process -- cellular biosynthetic process -- tRNA metabolic process -- cellular aromatic compound metabolic process -- cellular macromolecule biosynthetic process -- macromolecule biosynthetic process	-- 6 -- 7 -- 8 -- 10 -- 11 -- 12 -- 15 -- 33 -- 34 -- 36 -- 41"	GAEK01018686.1	0.000000E+00	0.000000E+00
"391	8.14	XP_002327525.1	224134931	AT1G80030	molecular chaperone hsp40 like protein	NA	Molecular chaperone Hsp40/DnaJ family protein FUNCTIONS IN: unfolded protein binding heat shock protein binding ATP binding INVOLVED IN: protein folding response to heat LOCATED IN: chloroplast thylakoid membrane chloroplast EXPRESSED IN: 23 plant structures EXPRESSED DURING: 14 growth stages CONTAINS InterPro DOMAIN/s: Molecular chaperone heat shock protein Hsp40 DnaJ (InterPro:IPR015609) HSP40/…	organic substance biosynthetic process -- cellular biosynthetic process	"	GAEK01014040.1--GAEK01014041.1	0.000000E+00--0.000000E+00	0.000000E+00--0.000000E+00
"392	8.13	XP_002264437.1	225462624	AT1G78370	probable glutathione s transferase	ATGSTU20	Encodes glutathione transferase belonging to the tau class of GSTs. Naming convention according to Wagner et al. (2002).glutathione S-transferase TAU 20 (GSTU20) FUNCTIONS IN: glutathione transferase activity INVOLVED IN: toxin catabolic process LOCATED IN: apoplast chloroplast cytoplasm EXPRESSED IN: 23 plant structures EXPRESSED DURING: 15 growth stages CONTAINS InterPro DOMAIN/s: Thioredoxin f…	oxoacid metabolic process -- carboxylic acid metabolic process -- organic substance biosynthetic process -- cellular biosynthetic process -- indole-containing compound metabolic process -- cellular aromatic compound metabolic process -- monocarboxylic acid metabolic process -- indole-containing compound biosynthetic process -- cellular nitrogen compound biosynthetic process -- heterocycle biosynt…	-- 10 -- 11 -- 33 -- 34 -- 36 -- 37"	GAEK01010964.1	3.868290E-70	6.170090E-71
"393	8.12	XP_004234395.1	460377227	AT3G48990	4 coumarate ligase like 10 like	AAE3	Encodes an oxalyl-CoA synthetase and is required for oxalate degradation for normal seed development and for defense against an oxalate-producing fungal pathogen.AMP-dependent synthetase and ligase family protein FUNCTIONS IN: catalytic activity AMP binding INVOLVED IN: response to cadmium ion LOCATED IN: apoplast chloroplast EXPRESSED IN: 26 plant structures EXPRESSED DURING: 15 growth stages CO…	oxoacid metabolic process -- carboxylic acid metabolic process -- cellular aromatic compound metabolic process -- monocarboxylic acid metabolic process -- response to cadmium ion	-- 33 -- 34 -- 36"	GAEK01022085.1	0.000000E+00	0.000000E+00
"394	8.11	XP_002281348.1	225460244	AT1G76690	12 oxophytodienoate reductase 2 like	ATOPR2	Encodes one of the closely related 12-oxophytodienoic acid reductases. This enzyme is not expected to participate in jasmonic acid biosynthesis because during in vitro assays it shows very little activity with the naturally occurring OPDA isomer. Shows activity towards 2 4 6-trinitrotoluene. Expressed predominately in root. Predicted to be a cytosolic protein.12-oxophytodienoate reductase 2 (OPR2…	oxoacid metabolic process -- carboxylic acid metabolic process -- organic substance biosynthetic process -- cellular biosynthetic process -- monocarboxylic acid metabolic process -- response to cadmium ion	-- 33 -- 34"	GAEK01005074.1--GAEK01005076.1--isotig23455--isotig23456--GAEK01005077.1--GAEK01005073.1	0.000000E+00--0.000000E+00--1.670761E-143--1.338764E-143--0.000000E+00--0.000000E+00	0.000000E+00--0.000000E+00--0.000000E+00--0.000000E+00--0.000000E+00--0.000000E+00
"395	8.1	XP_004252243.1	460413751	AT3G18580	single stranded dna binding mitochondrial like	NA	Nucleic acid-binding OB-fold-like protein FUNCTIONS IN: single-stranded DNA binding INVOLVED IN: biological_process unknown CONTAINS InterPro DOMAIN/s: Nucleic acid-binding OB-fold-like (InterPro:IPR016027) Nucleic acid-binding OB-fold (InterPro:IPR012340) Primosome PriB/single-strand DNA-binding (InterPro:IPR000424) BEST Arabidopsis thaliana protein match is: mitochondrially targeted single-stra…	organic substance biosynthetic process -- cellular biosynthetic process -- cellular aromatic compound metabolic process -- cellular macromolecule biosynthetic process -- macromolecule biosynthetic process	-- 7 -- 10 -- 11 -- 12"	GAEK01030394.1	2.174380E-60	8.941390E-62
"396	8.08	XP_002280247.1	225451754	AT3G02200	eukaryotic translation initiation factor 3 subunit m like	NA	Proteasome component (PCI) domain protein CONTAINS InterPro DOMAIN/s: Proteasome component (PCI) domain (InterPro:IPR000717) BEST Arabidopsis thaliana protein match is: Proteasome component (PCI) domain protein (TAIR:AT5G15610.2) Has 657 Blast hits to 657 proteins in 209 species: Archae - 0 Bacteria - 2 Metazoa - 271 Fungi - 161 Plants - 136 Viruses - 0 Other Eukaryotes - 87 (source: NCBI BLink).	organic substance biosynthetic process -- cellular biosynthetic process -- cellular aromatic compound metabolic process -- cellular macromolecule biosynthetic process -- macromolecule biosynthetic process -- macromolecule methylation	-- 7 -- 8 -- 10 -- 11 -- 12 -- 41"	isotig38386	1.151940E-129	4.012220E-150
"397	8.07	XP_004166384.1	449518719	AT4G34670	40s ribosomal protein s3a like	NA	Ribosomal protein S3Ae FUNCTIONS IN: structural constituent of ribosome INVOLVED IN: translation LOCATED IN: in 6 components EXPRESSED IN: 23 plant structures EXPRESSED DURING: 13 growth stages CONTAINS InterPro DOMAIN/s: Ribosomal protein S3Ae conserved site (InterPro:IPR018281) Ribosomal protein S3Ae (InterPro:IPR001593) BEST Arabidopsis thaliana protein match is: Ribosomal protein S3Ae (TAIR:A…	organic substance biosynthetic process -- cellular biosynthetic process -- cellular macromolecule biosynthetic process -- macromolecule biosynthetic process	-- 8 -- 41"	isotig08088--isotig39408--isotig08084--isotig08085--isotig08087--GAEK01001464.1	1.812088E-56--1.099555E-118--2.590321E-56--2.218569E-56--2.174197E-56--3.293050E-151	2.157870E-114--4.054240E-155--4.658520E-114--2.677170E-114--3.899830E-114--4.413120E-151
"398	8.05	NP_001049129.1	115451057	NONE	trna specific 2 thiouridylase like	NA		ncRNA processing -- tRNA metabolic process -- cellular aromatic compound metabolic process	-- 6 -- 7 -- 10 -- 11 -- 12 -- 15"	isotig68502	NA	5.931000E-22
"399	8.04	XP_002271632.1	225462854	AT5G10360	40s ribosomal protein s6 like	EMB3010	RPS6A and RPS6B are fully redundant and essential during gametogenesis.embryo defective 3010 (EMB3010) FUNCTIONS IN: structural constituent of ribosome INVOLVED IN: growth translation embryo development ending in seed dormancy LOCATED IN: cytosolic small ribosomal subunit cytosolic ribosome plasma membrane EXPRESSED IN: 29 plant structures EXPRESSED DURING: 15 growth stages CONTAINS InterPro DOMA…	rRNA processing -- ncRNA processing -- organic substance biosynthetic process -- cellular biosynthetic process -- cellular aromatic compound metabolic process -- cellular macromolecule biosynthetic process -- macromolecule biosynthetic process	-- 6 -- 7 -- 8 -- 10 -- 11 -- 12 -- 13 -- 14 -- 15 -- 41"	isotig11026	1.886985E-106	2.053790E-140
"400	8.02	XP_002517641.1	255553197	AT3G15850	palmitoyl monogalactosyldiacylglycerol delta 7 chloroplastic like	ADS3	Chloroplastic enzyme responsible for the synthesis of 16:1 fatty acids from galactolipids and sulpholipids. Uses ferredoxin as electron donor.fatty acid desaturase 5 (FAD5) CONTAINS InterPro DOMAIN/s: Fatty acid desaturase type 1 core (InterPro:IPR015876) Fatty acid desaturase type 1 (InterPro:IPR005804) BEST Arabidopsis thaliana protein match is: Fatty acid desaturase family protein (TAIR:AT3G15…	oxoacid metabolic process -- carboxylic acid metabolic process -- organic substance biosynthetic process -- cellular biosynthetic process -- cellular aromatic compound metabolic process -- monocarboxylic acid metabolic process -- isopentenyl diphosphate biosynthetic process methylerythritol 4-phosphate pathway -- cellular nitrogen compound biosynthetic process -- isopentenyl diphosphate biosynthe…	-- 10 -- 11 -- 22 -- 23 -- 24 -- 25 -- 29 -- 30 -- 33 -- 34 -- 36 -- 37"	isotig14963--isotig14964--isotig14965	6.591996E-108--4.019694E-126--1.002466E-30	9.121270E-128--2.810540E-150--1.651740E-38
"401	8.01	XP_004299660.1	470127406	AT4G31700	40s ribosomal protein s6 like	RPS6	Encodes a putative ribosomal protein S6 (rps6a). RPS6A and RPS6B are fully redundant and essential during gametogenesis.ribosomal protein S6 (RPS6) FUNCTIONS IN: structural constituent of ribosome INVOLVED IN: growth translation LOCATED IN: in 6 components EXPRESSED IN: 29 plant structures EXPRESSED DURING: 13 growth stages CONTAINS InterPro DOMAIN/s: Ribosomal protein S6e (InterPro:IPR001377) Ri…	rRNA processing -- ncRNA processing -- organic substance biosynthetic process -- cellular biosynthetic process -- cellular aromatic compound metabolic process -- RNA modification -- cellular macromolecule biosynthetic process -- macromolecule biosynthetic process -- macromolecule methylation	-- 6 -- 7 -- 8 -- 10 -- 11 -- 12 -- 13 -- 14 -- 15 -- 41 -- 49"	GAEK01004318.1	2.400270E-123	4.694560E-126
"402	7.99	XP_001766380.1	168027726	AT2G26150	heat stress transcription factor a 6b like	ATHSFA2	member of Heat Stress Transcription Factor (Hsf) family. Involved in response to misfolded protein accumulation in the cytosol. Regulated by alternative splicing and non-sense-mediated decay.heat shock transcription factor A2 (HSFA2) FUNCTIONS IN: DNA binding transcription activator activity sequence-specific DNA binding transcription factor activity INVOLVED IN: in 7 processes LOCATED IN: nucleu…	organic substance biosynthetic process -- cellular biosynthetic process -- cellular aromatic compound metabolic process -- cellular nitrogen compound biosynthetic process -- heterocycle biosynthetic process -- cellular macromolecule biosynthetic process -- macromolecule biosynthetic process -- nucleobase-containing compound biosynthetic process -- aromatic compound biosynthetic process	-- 6 -- 7 -- 8 -- 10 -- 11 -- 12"	GAEK01008848.1	2.422290E-83	1.428480E-98
"403	7.92	XP_002281011.1	225432560	AT3G06050	peroxiredoxin mitochondrial like	ATPRXIIF	Encodes a mitochondrial matrix localized peroxiredoxin involved in redox homeostasis. Knockout mutants have reduced root growth under certain oxidative stress conditions.peroxiredoxin IIF (PRXIIF) FUNCTIONS IN: peroxidase activity antioxidant activity INVOLVED IN: response to oxidative stress response to cadmium ion LOCATED IN: mitochondrion mitochondrial matrix EXPRESSED IN: 27 plant structures …	oxoacid metabolic process -- carboxylic acid metabolic process -- glycolytic process -- monocarboxylic acid metabolic process -- single-organism carbohydrate catabolic process -- carbohydrate catabolic process -- response to cadmium ion	-- 25 -- 33 -- 34"	isotig41568	4.001590E-65	1.525850E-84
"404	7.91	XP_001754804.1	168004209	AT4G25630	mediator of rna polymerase ii transcription subunit 36a like	ATFIB2	encodes a fibrillarin a key nucleolar protein in eukaryotes which associates with box C/D small nucleolar RNAs (snoRNAs) directing 2'-O-ribose methylation of the rRNA. This gene also encodes a novel box C/D snoRNA U60.2f in its fifth intron that accumulates in seedlings and that their targeted residue on the 25 S rRNA is methylated.fibrillarin 2 (FIB2) FUNCTIONS IN: snoRNA binding INVOLVED IN: re…	rRNA processing -- ncRNA processing -- pyrimidine ribonucleotide metabolic process -- pyrimidine ribonucleotide biosynthetic process -- pyrimidine nucleotide metabolic process -- pyrimidine nucleotide biosynthetic process -- ribose phosphate biosynthetic process -- organic substance biosynthetic process -- cellular biosynthetic process -- ribonucleotide metabolic process -- ribose phosphate metab…	-- 6 -- 7 -- 10 -- 11 -- 12 -- 13 -- 14 -- 15 -- 29 -- 30 -- 31 -- 34 -- 36 -- 37 -- 49 -- 59 -- 60 -- 61"	GAEK01007526.1--GAEK01007528.1	1.294370E-127--1.999300E-151	2.156170E-134--1.391400E-156
"405	7.91	XP_001782016.1	168060059	AT4G17090	beta amylase chloroplastic like	AtBAM3	Encodes a beta-amylase targeted to the chloroplast. Transgenic BMY8 RNAi lines fail to accumulate maltose during cold shock suggesting that maltose accumulation coincides with BMY8 expression. Apart from maltose the sugar content of the RNAi lines were similar to wildtype (glucose and sucrose unaffected).chloroplast beta-amylase (CT-BMY) CONTAINS InterPro DOMAIN/s: Glycoside hydrolase family 14 c…	organic substance biosynthetic process -- cellular biosynthetic process -- carbohydrate catabolic process	"	GAEK01025828.1	3.102270E-99	7.248380E-106
"406	7.91	NP_001077718.1	145325427	AT1G539101	ethylene responsive transcription factor rap2 12	NA		response to hypoxia -- response to decreased oxygen levels	"	GAEK01014638.1--isotig10228	1.185970E-26--1.385000E-25	1.005360E-25--1.070260E-25
"407	7.89	XP_004148614.1	449461769	AT3G08950	protein sco1 homolog mitochondrial like	HCC1	Encodes HCC1 homologue of the copper chaperone SCO1 (synthesis of cytochrome c oxidase 1) from the yeast Saccharomyces cerevisiae. SCO1 encodes a mitochondrial protein that is essential for the correct assembly of complex IV in the respiratory chain. HCC1 is localized in the mitochondrion. A chimeric yeast Sco1-Arabidopsis HCC1 protein complements yeast Sco1 activity. Embryos of hcc1 mutants beca…	oxoacid metabolic process -- carboxylic acid metabolic process -- mitochondrion organization -- protein targeting to mitochondrion -- protein localization to mitochondrion -- establishment of protein localization to mitochondrion -- monocarboxylic acid metabolic process -- mitochondrial transport	-- 23 -- 33 -- 34"	GAEK01030534.1	2.359010E-104	2.229300E-116
"408	7.88	XP_004168695.1	449523367	AT3G27160	uncharacterized protein loc101228071	GHS1	GHS1 encodes plastid ribosomal protein S21GLUCOSE HYPERSENSITIVE 1 (GHS1) FUNCTIONS IN: structural constituent of ribosome INVOLVED IN: translation ribosome biogenesis LOCATED IN: ribosome chloroplast EXPRESSED IN: 23 plant structures EXPRESSED DURING: 13 growth stages CONTAINS InterPro DOMAIN/s: Ribosomal protein S21 (InterPro:IPR001911) BEST Arabidopsis thaliana protein match is: Ribosomal prot…	organic substance biosynthetic process -- cellular biosynthetic process -- cellular macromolecule biosynthetic process -- macromolecule biosynthetic process	-- 8 -- 14 -- 41"	isotig28065	5.258931E-16	1.649250E-18
"409	7.87	XP_002321660.1	224133784	AT5G63190	ma3 domain containing protein	NA	MA3 domain-containing protein CONTAINS InterPro DOMAIN/s: Initiation factor eIF-4 gamma MA3 (InterPro:IPR003891) BEST Arabidopsis thaliana protein match is: MA3 domain-containing protein (TAIR:AT3G48390.1) Has 1948 Blast hits to 791 proteins in 110 species: Archae - 0 Bacteria - 0 Metazoa - 1230 Fungi - 12 Plants - 571 Viruses - 0 Other Eukaryotes - 135 (source: NCBI BLink).	organic substance biosynthetic process -- cellular biosynthetic process -- cellular aromatic compound metabolic process -- cellular macromolecule biosynthetic process -- macromolecule biosynthetic process	-- 6 -- 7 -- 8 -- 10 -- 11 -- 12 -- 41"	GAEK01022825.1	0.000000E+00	0.000000E+00
"410	7.87	XP_003626010.1	357511443	AT4G01900	nitrogen regulatory protein p ii homolog	GLB1	encodes a PII protein that may function as part of a signal transduction network involved in perceiving the status of carbon and organic nitrogen. Forms a protein complex with N-acetylglutamate kinase and regulates the kinase activity by relieving the feedback inhibition of the kinase by arginine. Regulates acetyl-CoA carboxylase activity.GLNB1 homolog (GLB1) FUNCTIONS IN: acetylglutamate kinase …	oxoacid metabolic process -- carboxylic acid metabolic process -- organic substance biosynthetic process -- cellular biosynthetic process -- cellular aromatic compound metabolic process -- monocarboxylic acid metabolic process -- response to hypoxia -- isopentenyl diphosphate biosynthetic process methylerythritol 4-phosphate pathway -- response to decreased oxygen levels -- cellular nitrogen comp…	-- 6 -- 7 -- 8 -- 10 -- 11 -- 12 -- 22 -- 23 -- 24 -- 25 -- 29 -- 30 -- 31 -- 33 -- 34 -- 36 -- 37"	isotig42072--GAEK01016580.1	9.140736E-51--6.650660E-64	2.418400E-67--2.871350E-67
"411	7.87	XP_002526440.1	255570978	AT3G22660	probable rrna processing protein ebp2 homolog	NA	rRNA processing protein-related CONTAINS InterPro DOMAIN/s: Eukaryotic rRNA processing (InterPro:IPR008610) Has 1021 Blast hits to 939 proteins in 244 species: Archae - 0 Bacteria - 62 Metazoa - 355 Fungi - 209 Plants - 58 Viruses - 0 Other Eukaryotes - 337 (source: NCBI BLink).	mitochondrion organization -- protein targeting to mitochondrion -- protein localization to mitochondrion -- establishment of protein localization to mitochondrion -- cellular aromatic compound metabolic process -- mitochondrial transport -- RNA modification -- macromolecule methylation	-- 6 -- 7 -- 10 -- 11 -- 12 -- 49"	GAEK01017553.1--GAEK01017552.1	3.248550E-77--3.110450E-77	2.991450E-80--2.595180E-80
"412	7.87	XP_002521125.1	255560215	AT3G07020	sterol 3 beta glucosyltransferase like	SGT	encodes a 3beta-hydroxy sterol UDP-glucosyltransferase. ugt80a2 mutant plants have reduced steryl glycoside and acyl steryl glycoside levels and reduced seed size. ugt80a2/b1 double mutants have normal levels of celluose and normal cold stress tolerance.UDP-Glycosyltransferase superfamily protein FUNCTIONS IN: transferase activity transferring glycosyl groups INVOLVED IN: lipid glycosylation carb…	organic substance biosynthetic process -- cellular biosynthetic process -- cellular macromolecule biosynthetic process -- macromolecule biosynthetic process	-- 34"	isotig21526--isotig21525	0.000000E+00--0.000000E+00	0.000000E+00--0.000000E+00
"413	7.87	XP_002307191.1	224083970	AT1G31340	ubiquitin nedd8 like protein rub2 like	ATRUB1	Encodes a ubiquitin-related protein that is conjugated to target proteins by neddylation. It has been shown to be conjugated to the cullin AtCUL1. The RUB-conjugation pathway has been implicated in in auxin response.related to ubiquitin 1 (RUB1) INVOLVED IN: protein modification process response to auxin stimulus protein neddylation ethylene biosynthetic process embryo development LOCATED IN: pla…	organic substance biosynthetic process -- cellular biosynthetic process	"	isotig21093	1.860359E-38	1.823310E-37
"414	7.86	XP_002282338.2	359492064	AT2G26540	uroporphyrinogen iii chloroplastic like	ATDUF3	Encodes a uroporphyrinogen-III synthase involved in tetrapyrrole biosynthesis. The protein localizes to the chloroplast. Member of the plant-specific DUF724 protein family. Arabidopsis has 10 DUF724 proteins. Loss of function mutant has a WT phenotypeHEMD FUNCTIONS IN: uroporphyrinogen-III synthase activity INVOLVED IN: uroporphyrinogen III biosynthetic process porphyrin biosynthetic process LOCA…	oxoacid metabolic process -- carboxylic acid metabolic process -- organic substance biosynthetic process -- cellular biosynthetic process -- cellular aromatic compound metabolic process -- cellular nitrogen compound biosynthetic process -- heterocycle biosynthetic process -- aromatic compound biosynthetic process	-- 10 -- 11 -- 33 -- 34 -- 36 -- 37"	isotig08093--isotig08096--isotig08094	2.013654E-71--1.570151E-71--1.960241E-71	9.776540E-100--6.470060E-101--3.622940E-99
"415	7.85	XP_003630137.1	357519697	AT1G20580	small nuclear ribonucleoprotein sm d3 like	NA	Small nuclear ribonucleoprotein family protein FUNCTIONS IN: molecular_function unknown LOCATED IN: nucleolus nucleus small nucleolar ribonucleoprotein complex EXPRESSED IN: 22 plant structures EXPRESSED DURING: 13 growth stages CONTAINS InterPro DOMAIN/s: Like-Sm ribonucleoprotein (LSM) domain (InterPro:IPR001163) Like-Sm ribonucleoprotein (LSM) domain eukaryotic/archaea-type (InterPro:IPR006649…	cellular aromatic compound metabolic process -- RNA modification -- macromolecule methylation	-- 6 -- 7 -- 10 -- 11 -- 12 -- 49"	isotig27611	6.868849E-48	4.335590E-62
"416	7.84	XP_002329256.1	224127352	AT5G59240	40s ribosomal protein s8 like	NA	Ribosomal protein S8e family protein FUNCTIONS IN: structural constituent of ribosome INVOLVED IN: translation ribosome biogenesis LOCATED IN: cytosolic small ribosomal subunit cytosolic ribosome ribosome membrane EXPRESSED IN: 11 plant structures EXPRESSED DURING: 4 anthesis F mature embryo stage petal differentiation and expansion stage E expanded cotyledon stage D bilateral stage CONTAINS Inte…	rRNA processing -- ncRNA processing -- organic substance biosynthetic process -- cellular biosynthetic process -- cellular aromatic compound metabolic process -- cellular macromolecule biosynthetic process -- macromolecule biosynthetic process	-- 6 -- 7 -- 8 -- 10 -- 11 -- 12 -- 13 -- 14 -- 15 -- 41"	GAEK01018228.1	1.988410E-67	1.284800E-71
"417	7.83	XP_002968610.1	302770382	AT4G26900	imidazole glycerol phosphate synthase chloroplastic like	AT-HF	encodes a glutamine amidotransferase and cyclase catalyzes the fifth and sixth steps of the histidine biosynthetic pathwayHIS HF (AT-HF) FUNCTIONS IN: imidazoleglycerol-phosphate synthase activity INVOLVED IN: histidine biosynthetic process LOCATED IN: chloroplast EXPRESSED IN: 23 plant structures EXPRESSED DURING: 14 growth stages CONTAINS InterPro DOMAIN/s: Imidazole glycerol phosphate synthase…	pyrimidine ribonucleotide metabolic process -- pyrimidine ribonucleotide biosynthetic process -- pyrimidine nucleotide metabolic process -- pyrimidine nucleotide biosynthetic process -- ribose phosphate biosynthetic process -- oxoacid metabolic process -- carboxylic acid metabolic process -- organic substance biosynthetic process -- cellular biosynthetic process -- ribonucleotide metabolic proces…	-- 10 -- 11 -- 12 -- 29 -- 30 -- 31 -- 33 -- 34 -- 36 -- 37 -- 59 -- 60 -- 61"	GAEK01023245.1	0.000000E+00	0.000000E+00
"418	7.82	XP_003607458.1	357474347	AT4G04970	callose synthase 12 like	ATGSL01	encodes a gene similar to callose synthaseglucan synthase-like 1 (GSL1) FUNCTIONS IN: transferase activity transferring glycosyl groups 1 3-beta-glucan synthase activity INVOLVED IN: reproduction 1 3-beta-glucan biosynthetic process pollen development LOCATED IN: 1 3-beta-glucan synthase complex plasma membrane EXPRESSED IN: 22 plant structures EXPRESSED DURING: 13 growth stages CONTAINS InterPro…	organic substance biosynthetic process -- cellular biosynthetic process -- cellular macromolecule biosynthetic process -- macromolecule biosynthetic process	"	GAEK01024106.1	0.000000E+00	0.000000E+00
"419	7.8	XP_002279027.1	225423935	AT3G25805	uncharacterized protein loc100262750	NA	unknown protein Has 98 Blast hits to 98 proteins in 45 species: Archae - 0 Bacteria - 51 Metazoa - 0 Fungi - 0 Plants - 43 Viruses - 0 Other Eukaryotes - 4 (source: NCBI BLink).	oxoacid metabolic process -- carboxylic acid metabolic process -- organic substance biosynthetic process -- cellular biosynthetic process -- monocarboxylic acid metabolic process -- isopentenyl diphosphate biosynthetic process methylerythritol 4-phosphate pathway -- isopentenyl diphosphate biosynthetic process	-- 22 -- 23 -- 24 -- 25 -- 29 -- 30 -- 33 -- 34"	isotig40403	2.434608E-82	1.444250E-103
"420	7.8	XP_002263457.1	225429228	AT5G09590	heat shock 70 kda mitochondrial like	HSC70-5	heat shock protein 70 (Hsc70-5) nuclearmitochondrial HSO70 2 (MTHSC70-2) FUNCTIONS IN: ATP binding INVOLVED IN: protein folding response to cadmium ion response to salt stress response to virus response to heat LOCATED IN: mitochondrion cell wall plasma membrane chloroplast mitochondrial matrix EXPRESSED IN: 26 plant structures EXPRESSED DURING: 16 growth stages CONTAINS InterPro DOMAIN/s: Heat s…	oxoacid metabolic process -- carboxylic acid metabolic process -- monocarboxylic acid metabolic process -- response to salt stress -- response to cadmium ion -- response to osmotic stress	-- 23 -- 33 -- 34"	GAEK01019714.1--isotig37869	0.000000E+00--0.000000E+00	0.000000E+00--0.000000E+00
"421	7.8	XP_002964262.1	302761680	NONE	histone acetyltransferase	NA		organic substance biosynthetic process -- cellular biosynthetic process -- cellular aromatic compound metabolic process -- cellular nitrogen compound biosynthetic process -- heterocycle biosynthetic process -- cellular macromolecule biosynthetic process -- macromolecule biosynthetic process -- nucleobase-containing compound biosynthetic process -- aromatic compound biosynthetic process	-- 6 -- 7 -- 8 -- 10 -- 11 -- 12"	isotig15217	NA	1.639220E-16
"422	7.79	XP_002308620.1	224089064	AT5G11480	gtp binding protein at2g22870 like	NA	P-loop containing nucleoside triphosphate hydrolases superfamily protein FUNCTIONS IN: GTP binding INVOLVED IN: barrier septum formation LOCATED IN: intracellular chloroplast EXPRESSED IN: 22 plant structures EXPRESSED DURING: 13 growth stages CONTAINS InterPro DOMAIN/s: GTP-binding protein HSR1-related (InterPro:IPR002917) GTP-binding protein ribosome biogenesis YsxC (InterPro:IPR019987) BEST Ar…	rRNA processing -- ncRNA processing -- tRNA metabolic process -- cellular aromatic compound metabolic process -- chloroplast organization	-- 6 -- 7 -- 10 -- 11 -- 12 -- 13 -- 14 -- 15"	GAEK01028479.1	7.332370E-81	2.609970E-85
"423	7.78	XP_004252003.1	460413245	AT1G08570	thioredoxin like 1 chloroplastic like	ACHT4	Encodes a member of the thioredoxin family protein. Located in the chloroplast. Shows high activity towards the chloroplast 2-Cys peroxiredoxin A and poor activity towards the chloroplast NADP-malate dehydrogenase.atypical CYS HIS rich thioredoxin 4 (ACHT4) FUNCTIONS IN: oxidoreductase activity acting on sulfur group of donors disulfide as acceptor INVOLVED IN: cell redox homeostasis LOCATED IN: …		-- 34"	GAEK01011223.1--isotig38764	1.914530E-74--2.542163E-63	6.206590E-75--1.436300E-75
"424	7.78	XP_002467056.1	242039323	NONE	endoribonuclease dicer homolog 3a like	NA		cellular aromatic compound metabolic process	-- 6 -- 7 -- 8 -- 10 -- 11 -- 12"	isotig46576	NA	1.139410E-17
"425	7.76	XP_002308888.1	224089975	AT1G80270	pentatricopeptide repeat containing protein mitochondrial like	PPR596	PENTATRICOPEPTIDE REPEAT 596 (PPR596) FUNCTIONS IN: DNA binding INVOLVED IN: biological_process unknown LOCATED IN: chloroplast envelope EXPRESSED IN: 23 plant structures EXPRESSED DURING: 13 growth stages CONTAINS InterPro DOMAIN/s: Pentatricopeptide repeat (InterPro:IPR002885) BEST Arabidopsis thaliana protein match is: Tetratricopeptide repeat (TPR)-like superfamily protein (TAIR:AT1G15480.1) …	pyrimidine ribonucleotide metabolic process -- pyrimidine ribonucleotide biosynthetic process -- pyrimidine nucleotide metabolic process -- pyrimidine nucleotide biosynthetic process -- ribose phosphate biosynthetic process -- organic substance biosynthetic process -- cellular biosynthetic process -- ribonucleotide metabolic process -- ribose phosphate metabolic process -- nucleotide biosynthetic…	-- 10 -- 11 -- 12 -- 29 -- 30 -- 31 -- 34 -- 36 -- 37 -- 59 -- 60 -- 61"	GAEK01028081.1	4.068780E-133	7.626990E-148
"426	7.73	XP_004170956.1	449527921	AT5G26830	threonine trna mitochondrial like	NA	Encodes a dual-targeted threonyl-tRNA synthetase found in both the chloroplast and mitochondrion.Threonyl-tRNA synthetase FUNCTIONS IN: ligase activity forming aminoacyl-tRNA and related compounds threonine-tRNA ligase activity aminoacyl-tRNA ligase activity nucleotide binding ATP binding INVOLVED IN: threonyl-tRNA aminoacylation tRNA aminoacylation translation tRNA aminoacylation for protein tra…	oxoacid metabolic process -- carboxylic acid metabolic process -- organic substance biosynthetic process -- cellular biosynthetic process -- tRNA metabolic process -- cellular aromatic compound metabolic process -- cellular macromolecule biosynthetic process -- macromolecule biosynthetic process	-- 6 -- 7 -- 8 -- 10 -- 11 -- 12 -- 15 -- 33 -- 34 -- 36 -- 41"	isotig25970	1.169204E-75	4.772390E-103
"427	7.72	XP_003547979.1	356559384	AT4G36530	uncharacterized hydrolase like	NA	alpha/beta-Hydrolases superfamily protein FUNCTIONS IN: hydrolase activity catalytic activity LOCATED IN: chloroplast EXPRESSED IN: 22 plant structures EXPRESSED DURING: 13 growth stages CONTAINS InterPro DOMAIN/s: Epoxide hydrolase-like (InterPro:IPR000639) Alpha/beta hydrolase fold-1 (InterPro:IPR000073) BEST Arabidopsis thaliana protein match is: alpha/beta-Hydrolases superfamily protein (TAIR…	organic substance biosynthetic process -- cellular biosynthetic process -- cellular macromolecule biosynthetic process -- macromolecule biosynthetic process	"	GAEK01030077.1--isotig40898	4.827310E-148--5.604092E-113	8.153340E-157--4.307910E-122
"428	7.72	XP_004300652.1	470129494	AT1G78240	probable pectin methyltransferase qua2 like	OSU1	Encodes TSD2 (TUMOROUS SHOOT DEVELOPMENT2) a putative methyltransferase with an essential role in cell adhesion and coordinated plant development.TUMOROUS SHOOT DEVELOPMENT 2 (TSD2) FUNCTIONS IN: methyltransferase activity INVOLVED IN: shoot development homogalacturonan biosynthetic process response to cytokinin stimulus root development LOCATED IN: Golgi apparatus EXPRESSED IN: 32 plant structur…	organic substance biosynthetic process -- cellular biosynthetic process -- cellular macromolecule biosynthetic process -- macromolecule biosynthetic process	"	GAEK01030555.1	0.000000E+00	0.000000E+00
"429	7.7	XP_004247866.1	460404796	AT4G22380	nhp2 like protein 1 like	NA	Ribosomal protein L7Ae/L30e/S12e/Gadd45 family protein FUNCTIONS IN: RNA binding INVOLVED IN: ribosome biogenesis LOCATED IN: nucleolus EXPRESSED IN: 21 plant structures EXPRESSED DURING: 13 growth stages CONTAINS InterPro DOMAIN/s: H/ACA ribonucleoprotein complex subunit Nhp2 eukaryote (InterPro:IPR002415) Ribosomal protein L7Ae/L8/Nhp2 family (InterPro:IPR018492) Ribosomal protein L7Ae/L30e/S12…		-- 14"	isotig42259	4.937891E-33	3.823450E-36
"430	7.67	XP_001782874.1	168061800	AT2G44860	probable ribosome biogenesis protein rlp24 like	NA	Ribosomal protein L24e family protein FUNCTIONS IN: structural constituent of ribosome INVOLVED IN: translation ribosome biogenesis LOCATED IN: ribosome cytosolic large ribosomal subunit nucleolus EXPRESSED IN: 22 plant structures EXPRESSED DURING: 13 growth stages CONTAINS InterPro DOMAIN/s: Ribosomal protein L24e (InterPro:IPR000988) TRASH (InterPro:IPR011017) BEST Arabidopsis thaliana protein …	rRNA processing -- ncRNA processing -- organic substance biosynthetic process -- cellular biosynthetic process -- cellular aromatic compound metabolic process -- RNA modification -- cellular macromolecule biosynthetic process -- macromolecule biosynthetic process -- macromolecule methylation	-- 6 -- 7 -- 8 -- 10 -- 11 -- 12 -- 13 -- 14 -- 15 -- 41 -- 49"	GAEK01029482.1	2.502840E-59	4.292160E-76
"431	7.67	XP_001776990.1	168049075	AT1G73230	transcription factor	NA	Nascent polypeptide-associated complex NAC FUNCTIONS IN: molecular_function unknown INVOLVED IN: response to salt stress LOCATED IN: cellular_component unknown EXPRESSED IN: 24 plant structures EXPRESSED DURING: 15 growth stages CONTAINS InterPro DOMAIN/s: Nascent polypeptide-associated complex NAC (InterPro:IPR002715) BEST Arabidopsis thaliana protein match is: basic transcription factor 3 (TAIR…	response to salt stress -- response to osmotic stress	"	GAEK01014150.1--isotig21096--isotig21097--isotig21095--GAEK01014151.1	8.571140E-41--4.484380E-43--4.176983E-43--4.520545E-43--8.100620E-41	1.658800E-41--3.356860E-55--2.105190E-55--3.542700E-55--1.547750E-41
"432	7.66	XP_004297294.1	470122531	AT3G47500	dof zinc finger	CDF3	Dof-type zinc finger domain-containing protein identical to H-protein promoter binding factor-2a GI:3386546 from (Arabidopsis thaliana). Interacts with LKP2 and FKF1 but its overexpression does not change flowering time under short or long day conditions.cycling DOF factor 3 (CDF3) CONTAINS InterPro DOMAIN/s: Zinc finger Dof-type (InterPro:IPR003851) BEST Arabidopsis thaliana protein match is: cy…	organic substance biosynthetic process -- cellular biosynthetic process -- cellular aromatic compound metabolic process -- cellular nitrogen compound biosynthetic process -- heterocycle biosynthetic process -- cellular macromolecule biosynthetic process -- macromolecule biosynthetic process -- nucleobase-containing compound biosynthetic process -- aromatic compound biosynthetic process	-- 6 -- 7 -- 8 -- 10 -- 11 -- 12"	isotig40183	9.737179E-18	3.158700E-24
"433	7.66	XP_002325147.1	224143988	AT5G58070	outer membrane lipoprotein blc like	ATTIL	Encodes a temperature-induced lipocalin TIL1. Involved in thermotolerance. Peripherally associated with plasma membrane.temperature-induced lipocalin (TIL) FUNCTIONS IN: binding transporter activity INVOLVED IN: transport response to cold response to light stimulus response to heat LOCATED IN: mitochondrion endoplasmic reticulum plasma membrane vacuole EXPRESSED IN: 26 plant structures EXPRESSED …	response to salt stress -- response to osmotic stress	"	isotig10106--isotig10104	1.325998E-55--1.378466E-55	1.280240E-69--1.862320E-69
"434	7.65	XP_001766370.1	168027706	NONE	type ii inositol 5	NA			-- 30"	GAEK01014243.1--GAEK01014244.1	NA--NA	2.237410E-111--2.437590E-110
"435	7.64	XP_002266597.1	225470846	AT3G12390	nascent polypeptide associated complex subunit alpha like	NA	Nascent polypeptide-associated complex (NAC) alpha subunit family protein INVOLVED IN: response to salt stress LOCATED IN: cytosolic ribosome EXPRESSED IN: 24 plant structures EXPRESSED DURING: 13 growth stages CONTAINS InterPro DOMAIN/s: Ubiquitin-associated/translation elongation factor EF1B N-terminal (InterPro:IPR000449) Nascent polypeptide-associated complex alpha subunit (InterPro:IPR016641…	response to salt stress -- response to osmotic stress	"	isotig26729	1.043243E-39	8.747710E-51
"436	7.63	XP_002989684.1	302816009	AT5G41970	upf0160 protein mitochondrial like	NA	Metal-dependent protein hydrolase FUNCTIONS IN: molecular_function unknown INVOLVED IN: biological_process unknown LOCATED IN: mitochondrion EXPRESSED IN: 24 plant structures EXPRESSED DURING: 13 growth stages CONTAINS InterPro DOMAIN/s: Metal-dependent protein hydrolase (InterPro:IPR003226) BEST Arabidopsis thaliana protein match is: Metal-dependent protein hydrolase (TAIR:AT3G49320.1) Has 677 B…	mitochondrion organization -- protein targeting to mitochondrion -- protein localization to mitochondrion -- establishment of protein localization to mitochondrion -- mitochondrial transport	"	isotig37730	2.139575E-93	3.374780E-120
"437	7.61	XP_002297730.1	224053236	AT3G12280	retinoblastoma related protein 1 like	ATRBR1	Encodes a retinoblastoma homologue RETINOBLASTOMA-RELATED protein (RBR or RBR1). RBR controls nuclear proliferation in the female gametophyte. Also required for correct differentiation of male gametophytic cell types. Regulates stem cell maintenance in Arabidopsis roots. Involved in the determination of cell cycle arrest in G1 phase after sucrose starvation. RBR1 is also involved in regulation of…	organic substance biosynthetic process -- cellular biosynthetic process -- cellular aromatic compound metabolic process -- cellular macromolecule biosynthetic process -- macromolecule biosynthetic process	-- 7 -- 8 -- 10 -- 11 -- 12"	isotig15795	1.437071E-33	1.862510E-39
"438	7.6	XP_002280611.1	225445140	AT2G20020	crs2 associated factor chloroplastic like	ATCAF1	Promotes the splicing of chloroplast group II introns. Splices clpP-1 and ropC1 introns.CAF1 FUNCTIONS IN: RNA binding INVOLVED IN: Group II intron splicing LOCATED IN: chloroplast EXPRESSED IN: 22 plant structures EXPRESSED DURING: 13 growth stages CONTAINS InterPro DOMAIN/s: RNA-binding CRM domain (InterPro:IPR001890) BEST Arabidopsis thaliana protein match is: RNA-binding CRS1 / YhbY (CRM) dom…	rRNA processing -- ncRNA processing -- tRNA metabolic process -- cellular aromatic compound metabolic process -- chloroplast organization	-- 6 -- 7 -- 8 -- 10 -- 11 -- 12 -- 13 -- 14 -- 15"	GAEK01015057.1	6.957100E-42	9.575580E-49
"439	7.57	XP_002329254.1	224127344	AT5G38530	tryptophan synthase beta chain 2 like	TSBtype2	TSBtype2 encodes a type 2 tryptophan synthase beta subunit that catalyzes a condensation reaction between serine and indole to generate tryptophan.It appears to form a homodimer. Its biological role has not yet been determined but it has a very high affinity for indole which may be involved in allowing TSBtype2 to carefully limit free indole build-up. But to date no overall change in plant morpho…	oxoacid metabolic process -- carboxylic acid metabolic process -- organic substance biosynthetic process -- cellular biosynthetic process -- indole-containing compound metabolic process -- cellular aromatic compound metabolic process -- indole-containing compound biosynthetic process -- cellular nitrogen compound biosynthetic process -- heterocycle biosynthetic process -- aromatic compound biosyn…	-- 10 -- 11 -- 33 -- 34 -- 36 -- 37"	GAEK01027216.1	0.000000E+00	0.000000E+00
"440	7.56	XP_001751765.1	167998118	AT5G04710	aspartyl aminopeptidase	NA	Zn-dependent exopeptidases superfamily protein FUNCTIONS IN: aminopeptidase activity zinc ion binding INVOLVED IN: proteolysis LOCATED IN: chloroplast vacuole EXPRESSED IN: 23 plant structures EXPRESSED DURING: 13 growth stages CONTAINS InterPro DOMAIN/s: Peptidase M18 aminopeptidase I (InterPro:IPR001948) BEST Arabidopsis thaliana protein match is: Zn-dependent exopeptidases superfamily protein …	oxoacid metabolic process -- carboxylic acid metabolic process -- organic substance biosynthetic process -- cellular biosynthetic process -- monocarboxylic acid metabolic process -- cellular macromolecule biosynthetic process -- macromolecule biosynthetic process -- response to cadmium ion	-- 33 -- 34"	isotig39247--GAEK01035417.1	0.000000E+00--0.000000E+00	0.000000E+00--0.000000E+00
"441	7.56	XP_002284431.1	225456455	AT3G48820	glycosyltransferase family 29 protein	NA	Encodes a homolog of the animal sialyltransferases but sialyltransferase activity was not detected (Plant Biology 2009 11:284). Located in the Golgi apparatus.Glycosyltransferase family 29 (sialyltransferase) family protein FUNCTIONS IN: transferase activity transferring glycosyl groups sialyltransferase activity INVOLVED IN: protein amino acid glycosylation LOCATED IN: Golgi apparatus membrane C…	organic substance biosynthetic process -- cellular biosynthetic process -- cellular macromolecule biosynthetic process -- macromolecule biosynthetic process	"	GAEK01016277.1--GAEK01016276.1	0.000000E+00--0.000000E+00	0.000000E+00--0.000000E+00
"442	7.54	XP_003632085.1	359478205	AT2G43750	cysteine synthase	ACS1	Arabidopsis thaliana O-acetylserine (thiol) lyase (OAS-TL) isoform oasB the key enzyme for fixation of inorganic sulfide. It catalyzes the formation of cysteine from O-acetylserine and inorganic sulfide.O-acetylserine (thiol) lyase B (OASB) FUNCTIONS IN: cysteine synthase activity INVOLVED IN: response to cadmium ion cysteine biosynthetic process LOCATED IN: in 6 components EXPRESSED IN: 24 plant…	isopentenyl diphosphate biosynthetic process methylerythritol 4-phosphate pathway -- S-glycoside biosynthetic process -- glycosinolate biosynthetic process -- glucosinolate biosynthetic process -- isopentenyl diphosphate biosynthetic process -- cellular macromolecule biosynthetic process -- macromolecule biosynthetic process -- nucleobase-containing compound biosynthetic process	-- 6 -- 7 -- 8 -- 12 -- 22 -- 23 -- 24 -- 25 -- 29 -- 30"	GAEK01017412.1--isotig24495	4.856570E-149--2.072482E-92	2.786070E-163--2.191590E-108
"443	7.54	XP_001768786.1	168032560	AT3G23920	beta amylase chloroplastic like	AtBAM1	Encodes a chloroplast beta-amylase. Is necessary for leaf starch breakdown in the absence of BAM3.beta-amylase 1 (BAM1) FUNCTIONS IN: beta-amylase activity INVOLVED IN: response to water deprivation starch catabolic process LOCATED IN: cytosol nucleus EXPRESSED IN: 25 plant structures EXPRESSED DURING: 15 growth stages CONTAINS InterPro DOMAIN/s: Glycoside hydrolase family 14 conserved site (Inte…	organic substance biosynthetic process -- carbohydrate catabolic process -- macromolecule biosynthetic process	"	isotig61751	2.027904E-13	1.297980E-15
"444	7.53	XP_002331534.1	224118004	AT4G22330	alkaline ceramidase 3 like	ATCES1	Encodes AtCES1 for Acyl-CoA independent ceramide synthase.ATCES1 FUNCTIONS IN: catalytic activity hydrolase activity acting on carbon-nitrogen (but not peptide) bonds in linear amides INVOLVED IN: ceramide metabolic process LOCATED IN: endoplasmic reticulum membrane EXPRESSED IN: 24 plant structures EXPRESSED DURING: 15 growth stages CONTAINS InterPro DOMAIN/s: Ceramidase (InterPro:IPR008901) Has…		-- 11 -- 36"	GAEK01027340.1--isotig40281	2.905990E-133--1.262787E-110	4.572320E-137--3.858760E-137
"445	7.52	XP_002266930.1	225425210	AT5G13110	glucose 6 phosphate 1 chloroplastic like	G6PD2	Encodes a plastidic glucose-6-phosphate dehydrogenase that is sensitive to reduction by DTT and whose mRNA is most highly expressed in root.glucose-6-phosphate dehydrogenase 2 (G6PD2) CONTAINS InterPro DOMAIN/s: Glucose-6-phosphate dehydrogenase C-terminal (InterPro:IPR022675) Glucose-6-phosphate dehydrogenase active site (InterPro:IPR019796) NAD(P)-binding domain (InterPro:IPR016040) Glucose-6-p…	ribose phosphate metabolic process -- cellular aromatic compound metabolic process -- nucleotide metabolic process -- nucleoside phosphate metabolic process	-- 10 -- 11 -- 12 -- 23 -- 24 -- 30 -- 31 -- 34 -- 36"	isotig38692	0.000000E+00	0.000000E+00
"446	7.49	XP_004142103.1	449448699	AT2G37250	probable adenylate kinase chloroplastic like	ADK	encodes adenylate kinase that is located in the chloroplast involved in the coordination of metabolism and growthadenosine kinase (ADK) CONTAINS InterPro DOMAIN/s: Adenylate kinase subfamily (InterPro:IPR006259) Adenylate kinase (InterPro:IPR000850) BEST Arabidopsis thaliana protein match is: P-loop containing nucleoside triphosphate hydrolases superfamily protein (TAIR:AT2G39270.1) Has 14783 Bla…	cellular nitrogen compound biosynthetic process -- heterocycle biosynthetic process -- cellular macromolecule biosynthetic process -- macromolecule biosynthetic process -- nucleobase-containing compound biosynthetic process -- aromatic compound biosynthetic process	-- 6 -- 7 -- 8"	isotig22035--isotig22034	7.952032E-49--1.849327E-73	1.095730E-61--1.662800E-91
"447	7.49	XP_004232981.1	460374365	AT5G46420	uncharacterized protein loc101255162	NA	16S rRNA processing protein RimM family FUNCTIONS IN: ribosome binding nucleotidyltransferase activity INVOLVED IN: metabolic process rRNA processing ribosome biogenesis LOCATED IN: chloroplast EXPRESSED IN: 22 plant structures EXPRESSED DURING: 13 growth stages CONTAINS InterPro DOMAIN/s: PRC-barrel (InterPro:IPR007903) UTP--glucose-1-phosphate uridylyltransferase (InterPro:IPR002618) RimM prote…	cellular aromatic compound metabolic process	-- 10 -- 11 -- 12"	isotig90425	2.742732E-30	6.185090E-41
"448	7.47	XP_001763710.1	168022364	AT4G10610	uncharacterized protein loc100245327	ATRBP37	RNA-binding protein putative. Member of a family of proteins having an PABC binding domain (PAM motif).CTC-interacting domain 12 (CID12) CONTAINS InterPro DOMAIN/s: RNA recognition motif RNP-1 (InterPro:IPR000504) Nucleotide-binding alpha-beta plait (InterPro:IPR012677) Ataxin-2 C-terminal (InterPro:IPR009818) BEST Arabidopsis thaliana protein match is: CTC-interacting domain 11 (TAIR:AT1G32790.1…	oxoacid metabolic process -- carboxylic acid metabolic process -- cellular aromatic compound metabolic process -- monocarboxylic acid metabolic process	-- 33 -- 34 -- 36"	isotig42151	3.414783E-74	4.387450E-103
"449	7.47	XP_002282962.2	359481826	AT2G42320	nucleolar protein gar2 like protein	NA	nucleolar protein gar2-related BEST Arabidopsis thaliana protein match is: unknown protein (TAIR:AT3G57780.1) Has 15829 Blast hits to 1361 proteins in 222 species: Archae - 4 Bacteria - 14530 Metazoa - 601 Fungi - 195 Plants - 122 Viruses - 6 Other Eukaryotes - 371 (source: NCBI BLink).	oxoacid metabolic process -- carboxylic acid metabolic process -- organic substance biosynthetic process -- cellular biosynthetic process	-- 33 -- 34 -- 36 -- 37"	GAEK01012772.1--GAEK01012771.1--GAEK01012773.1	8.921040E-128--8.626900E-128--8.809850E-128	2.511620E-148--2.428180E-148--2.480760E-148
"450	7.46	XP_002517490.1	255552894	AT5G39850	40s ribosomal protein s9 2 like	NA	Ribosomal protein S4 FUNCTIONS IN: structural constituent of ribosome INVOLVED IN: translation LOCATED IN: cytosolic small ribosomal subunit membrane EXPRESSED IN: 22 plant structures EXPRESSED DURING: 13 growth stages CONTAINS InterPro DOMAIN/s: Ribosomal protein S4 (InterPro:IPR001912) Ribosomal protein S4 conserved site (InterPro:IPR018079) Ribosomal protein S4/S9 eukaryotic/archaeal (InterPro…	cellular aromatic compound metabolic process -- RNA modification -- macromolecule methylation	-- 6 -- 7 -- 10 -- 11 -- 12 -- 49"	isotig08789--isotig08787--isotig08786--GAEK01001502.1--isotig08788	1.079674E-94--1.103821E-94--1.148324E-94--2.708250E-99--1.131416E-94	1.014460E-122--1.288190E-122--2.140080E-122--2.602380E-100--1.689930E-122
"451	7.46	XP_003576412.1	357153317	AT5G03905	iron sulfur assembly mitochondrial like	NA	Iron-sulphur cluster biosynthesis family protein FUNCTIONS IN: iron-sulfur cluster binding structural molecule activity INVOLVED IN: iron-sulfur cluster assembly EXPRESSED IN: 24 plant structures EXPRESSED DURING: 15 growth stages CONTAINS InterPro DOMAIN/s: FeS cluster biogenesis (InterPro:IPR000361) FeS cluster insertion (InterPro:IPR016092) BEST Arabidopsis thaliana protein match is: chloropla…	oxoacid metabolic process -- carboxylic acid metabolic process -- monocarboxylic acid metabolic process	-- 23 -- 33 -- 34"	GAEK01018234.1	3.695220E-40	6.671050E-47
"452	7.46	XP_002284654.2	359493876	AT1G52880	nac domain ipr003441	ANAC018	Transcription factor with a NAC domain. Homologous to the petunia gene NAM which is required for the development of the shoot. Expressed in the embryo.NO APICAL MERISTEM (NAM) FUNCTIONS IN: sequence-specific DNA binding transcription factor activity INVOLVED IN: multicellular organismal development regulation of transcription LOCATED IN: cellular_component unknown EXPRESSED IN: 21 plant structure…	organic substance biosynthetic process -- cellular biosynthetic process -- cellular aromatic compound metabolic process -- cellular nitrogen compound biosynthetic process -- heterocycle biosynthetic process -- cellular macromolecule biosynthetic process -- macromolecule biosynthetic process -- nucleobase-containing compound biosynthetic process -- aromatic compound biosynthetic process	-- 6 -- 7 -- 8 -- 10 -- 11 -- 12"	GAEK01033064.1--isotig24247	1.599700E-47--1.341379E-41	1.150110E-61--1.317300E-58
"453	7.45	NP_001105391.1	162464180	AT5G20290	40s ribosomal protein s8 like	NA	Ribosomal protein S8e family protein FUNCTIONS IN: structural constituent of ribosome INVOLVED IN: translation ribosome biogenesis LOCATED IN: in 8 components EXPRESSED IN: 26 plant structures EXPRESSED DURING: 14 growth stages CONTAINS InterPro DOMAIN/s: Ribosomal protein S8e (InterPro:IPR001047) Ribosomal protein S8e conserved site (InterPro:IPR018283) Ribosomal protein S8e/ribosomal biogenesis…	rRNA processing -- ncRNA processing -- organic substance biosynthetic process -- cellular biosynthetic process -- cellular aromatic compound metabolic process -- cellular macromolecule biosynthetic process -- macromolecule biosynthetic process	-- 6 -- 7 -- 8 -- 10 -- 11 -- 12 -- 13 -- 14 -- 15 -- 41"	isotig18043--isotig18042	1.020197E-72--1.180143E-72	4.548760E-95--1.930600E-94
"454	7.44	XP_003552992.1	356569611	AT4G26600	ribosomal rna methyltransferase nop2 like	NA	S-adenosyl-L-methionine-dependent methyltransferases superfamily protein FUNCTIONS IN: S-adenosylmethionine-dependent methyltransferase activity methyltransferase activity RNA binding INVOLVED IN: rRNA processing LOCATED IN: nucleolus EXPRESSED IN: 18 plant structures EXPRESSED DURING: 9 growth stages CONTAINS InterPro DOMAIN/s: Bacterial Fmu (Sun)/eukaryotic nucleolar NOL1/Nop2p (InterPro:IPR001…	rRNA processing -- ncRNA processing -- cellular aromatic compound metabolic process	-- 6 -- 7 -- 10 -- 11 -- 12 -- 13 -- 14 -- 15"	GAEK01026794.1	0.000000E+00	0.000000E+00
"455	7.44	XP_002277094.1	225453215	AT3G49010	60s ribosomal protein l13 2 like	ATBBC1	Encodes 60S ribosomal protein L13. Homolog of human breast basic conserved 1 (BBC1).breast basic conserved 1 (BBC1) FUNCTIONS IN: structural constituent of ribosome INVOLVED IN: translation ribosome biogenesis LOCATED IN: in 8 components EXPRESSED IN: 25 plant structures EXPRESSED DURING: 14 growth stages CONTAINS InterPro DOMAIN/s: Ribosomal protein L13e conserved site (InterPro:IPR018256) Ribos…	organic substance biosynthetic process -- cellular biosynthetic process -- cellular macromolecule biosynthetic process -- macromolecule biosynthetic process	-- 8 -- 41"	GAEK01006135.1	4.365050E-115	9.049490E-124
"456	7.43	XP_002278186.1	225439858	AT2G39460	60s ribosomal protein l23a like	ATRPL23A	Encodes a 60S ribosomal protein L23aA (AtrpL23aA). Paralog of RLPL23aB.ribosomal protein L23AA (RPL23AA) FUNCTIONS IN: structural constituent of ribosome RNA binding nucleotide binding INVOLVED IN: response to oxidative stress response to high light intensity response to cold translation ribosome biogenesis LOCATED IN: in 6 components EXPRESSED IN: 25 plant structures EXPRESSED DURING: 13 growth …	organic substance biosynthetic process -- cellular biosynthetic process -- cellular macromolecule biosynthetic process -- macromolecule biosynthetic process	-- 8 -- 41"	GAEK01031885.1--isotig42479	4.427480E-58--9.732564E-50	2.873540E-65--2.719320E-65
"457	7.43	XP_002285797.1	225459322	AT4G39860	uncharacterized protein	NA	unknown protein BEST Arabidopsis thaliana protein match is: unknown protein (TAIR:AT2G22270.1) Has 152 Blast hits to 146 proteins in 19 species: Archae - 0 Bacteria - 0 Metazoa - 0 Fungi - 2 Plants - 146 Viruses - 0 Other Eukaryotes - 4 (source: NCBI BLink).	organic substance biosynthetic process -- cellular biosynthetic process -- cellular aromatic compound metabolic process -- cellular nitrogen compound biosynthetic process -- heterocycle biosynthetic process -- cellular macromolecule biosynthetic process -- macromolecule biosynthetic process -- nucleobase-containing compound biosynthetic process -- aromatic compound biosynthetic process -- macromo…	-- 6 -- 7 -- 8 -- 10 -- 11 -- 12"	GAEK01027730.1	1.511800E-92	4.323060E-102
"458	7.42	XP_002278032.1	225441385	AT1G74050	60s ribosomal protein l6 like	NA	Ribosomal protein L6 family protein FUNCTIONS IN: structural constituent of ribosome INVOLVED IN: translation LOCATED IN: ribosome cytosolic large ribosomal subunit intracellular plasma membrane membrane EXPRESSED IN: leaf CONTAINS InterPro DOMAIN/s: Ribosomal protein L6 N-terminal (InterPro:IPR005568) Ribosomal protein L6E (InterPro:IPR000915) BEST Arabidopsis thaliana protein match is: Ribosoma…	organic substance biosynthetic process -- cellular biosynthetic process -- cellular macromolecule biosynthetic process -- macromolecule biosynthetic process	-- 8 -- 41"	isotig39419--GAEK01019273.1	4.673824E-82--1.728170E-95	3.240000E-81--9.714010E-104
"459	7.38	XP_002518590.1	255555105	AT1G11430	dag chloroplastic like	MORF9	Encodes a protein involved in RNA editing in chloroplasts.plastid developmental protein DAG putative LOCATED IN: chloroplast stroma chloroplast chloroplast envelope EXPRESSED IN: 22 plant structures EXPRESSED DURING: 14 growth stages BEST Arabidopsis thaliana protein match is: plastid developmental protein DAG putative (TAIR:AT3G06790.2) Has 252 Blast hits to 229 proteins in 14 species: Archae - …	rRNA processing -- ncRNA processing -- oxoacid metabolic process -- carboxylic acid metabolic process -- organic substance biosynthetic process -- cellular biosynthetic process -- tRNA metabolic process -- cellular aromatic compound metabolic process -- chloroplast organization -- cellular nitrogen compound biosynthetic process -- heterocycle biosynthetic process -- RNA modification -- cellular m…	-- 6 -- 7 -- 8 -- 10 -- 11 -- 12 -- 13 -- 14 -- 15 -- 33 -- 34 -- 36 -- 37"	GAEK01030283.1	8.118940E-36	1.998260E-36
"460	7.38	XP_002273897.1	225463402	AT1G29810	pterin 4 alpha carbinolamine dehydratase like	NA	Transcriptional coactivator/pterin dehydratase FUNCTIONS IN: 4-alpha-hydroxytetrahydrobiopterin dehydratase activity dihydroxy-acid dehydratase activity INVOLVED IN: tetrahydrobiopterin biosynthetic process CONTAINS InterPro DOMAIN/s: Transcriptional coactivator/pterin dehydratase (InterPro:IPR001533) BEST Arabidopsis thaliana protein match is: Transcriptional coactivator/pterin dehydratase (TAIR…	organic substance biosynthetic process -- cellular biosynthetic process -- cellular aromatic compound metabolic process -- cellular nitrogen compound biosynthetic process -- heterocycle biosynthetic process -- aromatic compound biosynthetic process	-- 10 -- 11 -- 36 -- 37"	GAEK01012133.1	2.433920E-48	1.655630E-48
"461	7.38	XP_002263190.1	225464720	AT1G03475	coproporphyrinogen iii chloroplastic like	ATCPO-I	Encodes coproporphyrinogen III oxidase a key enzyme in the biosynthetic pathway of chlorophyll and heme a tetrapyrrole pathway. Mutants express cytological and molecular markers associated with the defense responses usually activated by pathogen infection.LESION INITIATION 2 (LIN2) FUNCTIONS IN: coproporphyrinogen oxidase activity INVOLVED IN: tetrapyrrole biosynthetic process LOCATED IN: apoplas…	organic substance biosynthetic process -- cellular biosynthetic process -- cellular aromatic compound metabolic process -- cellular nitrogen compound biosynthetic process -- heterocycle biosynthetic process -- aromatic compound biosynthetic process	-- 10 -- 11 -- 36 -- 37"	isotig23513--isotig23514--GAEK01010948.1	6.106413E-164--1.714783E-146--0.000000E+00	0.000000E+00--6.666000E-180--0.000000E+00
"462	7.36	XP_001766808.1	168028585	AT5G51300	splicing factor 1	NA	splicing factor-related FUNCTIONS IN: RNA binding nucleotide binding zinc ion binding nucleic acid binding INVOLVED IN: RNA splicing EXPRESSED IN: 24 plant structures EXPRESSED DURING: 13 growth stages CONTAINS InterPro DOMAIN/s: K Homology (InterPro:IPR004087) K Homology type 1 subgroup (InterPro:IPR018111) RNA recognition motif RNP-1 (InterPro:IPR000504) K Homology type 1 (InterPro:IPR004088) N…	cellular aromatic compound metabolic process	-- 6 -- 7 -- 8 -- 10 -- 11 -- 12"	GAEK01005590.1--GAEK01005591.1	7.309780E-25--6.758830E-25	3.615640E-32--3.330260E-32
"463	7.35	XP_002266453.1	225453038	AT1G08640	uncharacterized protein loc100243269	CJD1	Encodes a choloroplast membrane protein CJD1 (Chloroplast J-like Domain 1). Predicted to contain a transit peptide three transmembrane domains and an N-terminal J-like domain. Influences fatty acid composition of chloroplast lipids.Chloroplast J-like domain 1 (CJD1) LOCATED IN: chloroplast chloroplast envelope EXPRESSED IN: 23 plant structures EXPRESSED DURING: 14 growth stages Has 82 Blast hits …	oxoacid metabolic process -- carboxylic acid metabolic process -- monocarboxylic acid metabolic process	-- 33 -- 34"	GAEK01031066.1	1.944830E-93	3.757590E-104
"464	7.35	XP_002517886.1	255553691	AT4G28390	carrier protein mitochondrial like	AAC3	Encodes a mitochondrial ADP/ATP carrier protein. Shown in heterologous systems to be located in the plasma membrane. Has comparable affinity for ADP and ATP (in E.coli).ADP/ATP carrier 3 (AAC3) FUNCTIONS IN: binding ATP:ADP antiporter activity INVOLVED IN: transport mitochondrial transport purine nucleotide transport LOCATED IN: mitochondrion mitochondrial inner membrane membrane chloroplast enve…	organic substance biosynthetic process -- cellular biosynthetic process -- gluconeogenesis -- hexose biosynthetic process	"	isotig02931	1.023059E-124	3.711660E-129
"465	7.34	XP_002277029.1	225446449	AT2G20580	26s proteasome non atpase regulatory subunit 2 1a like	ATRPN1A	encoding the RPN subunits of the 26S proteasome26S proteasome regulatory subunit S2 1A (RPN1A) FUNCTIONS IN: enzyme regulator activity binding INVOLVED IN: regulation of cell cycle protein catabolic process ubiquitin-dependent protein catabolic process LOCATED IN: proteasome regulatory particle base subcomplex proteasome complex nucleus plasma membrane EXPRESSED IN: 28 plant structures EXPRESSED …	organic substance biosynthetic process -- gluconeogenesis -- hexose biosynthetic process	"	GAEK01030331.1	0.000000E+00	0.000000E+00
"466	7.32	XP_002270551.1	225446128	AT5G57590	bifunctional dethiobiotin synthetase diamino pelargonic acid mitochondrial like	BIO1	Encodes a bifunctional enzyme with both dethiobiotin synthetase and diaminopelargonic acid aminotransferase activities that is involved in biotin synthesis.biotin auxotroph 1 (BIO1) CONTAINS InterPro DOMAIN/s: Pyridoxal phosphate-dependent transferase major domain (InterPro:IPR015424) Aminotransferase class-III (InterPro:IPR005814) Pyridoxal phosphate-dependent transferase major region subdomain …	oxoacid metabolic process -- carboxylic acid metabolic process -- organic substance biosynthetic process -- cellular biosynthetic process -- monocarboxylic acid metabolic process -- cellular nitrogen compound biosynthetic process -- heterocycle biosynthetic process	-- 10 -- 11 -- 33 -- 34 -- 36 -- 37"	GAEK01026057.1	4.638980E-94	1.702640E-159
"467	7.31	XP_002467108.1	242039427	AT1G48920	rna binding protein	ATNUC-L1	Encodes ATNUC-L1 (NUCLEOLIN LIKE 1) the predominant form of the two nucleolin proteins found in Arabidopsis. This protein is involved in rRNA processing ribosome biosynthesis and vascular pattern formation. PARL1 localizes to the nucleolus and parl1 mutants accumulate elevated levels of the unspliced 35S pre-rRNA. parl1 mutants also have defects in cotyledon leaf sepal and petal vein patterning a…	rRNA processing -- ncRNA processing -- pyrimidine ribonucleotide metabolic process -- pyrimidine ribonucleotide biosynthetic process -- pyrimidine nucleotide metabolic process -- pyrimidine nucleotide biosynthetic process -- ribose phosphate biosynthetic process -- organic substance biosynthetic process -- cellular biosynthetic process -- ribonucleotide metabolic process -- ribose phosphate metab…	-- 6 -- 7 -- 10 -- 11 -- 12 -- 13 -- 14 -- 15 -- 29 -- 30 -- 31 -- 34 -- 36 -- 37 -- 49 -- 59 -- 60 -- 61"	isotig37899	2.547500E-35	2.256330E-40
"468	7.31	XP_001752315.1	167999219	AT1G20620	catalase 3	ATCAT3	Catalase catalyzes the breakdown of hydrogen peroxide (H2O2) into water and oxygen.catalase 3 (CAT3) FUNCTIONS IN: catalase activity cobalt ion binding INVOLVED IN: in 7 processes LOCATED IN: in 11 components EXPRESSED IN: 29 plant structures EXPRESSED DURING: 17 growth stages CONTAINS InterPro DOMAIN/s: Catalase-like domain haem-dependent (InterPro:IPR020835) Catalase related subgroup (InterPro:…	oxoacid metabolic process -- carboxylic acid metabolic process -- organic substance biosynthetic process -- cellular biosynthetic process -- indole-containing compound metabolic process -- cellular aromatic compound metabolic process -- monocarboxylic acid metabolic process -- indole-containing compound biosynthetic process -- cellular nitrogen compound biosynthetic process -- heterocycle biosynt…	-- 10 -- 11 -- 33 -- 34 -- 36 -- 37"	isotig17552--isotig17551	0.000000E+00--0.000000E+00	0.000000E+00--0.000000E+00
"469	7.3	XP_002272275.1	225438285	AT5G64520	dna repair protein xrcc2 homolog	ATXRCC2	Encodes a protein of the XRCC2 family involved in DNA repair. atxrcc2-1 Mutants are sensitive to MitomycinC but do not show fertility defects.homolog of X-ray repair cross complementing 2 (XRCC2) (XRCC2) Has 216 Blast hits to 214 proteins in 83 species: Archae - 0 Bacteria - 0 Metazoa - 116 Fungi - 49 Plants - 37 Viruses - 0 Other Eukaryotes - 14 (source: NCBI BLink).	cellular aromatic compound metabolic process	-- 7 -- 10 -- 11 -- 12"	GAEK01032187.1	1.876770E-37	1.157260E-45
"470	7.28	XP_001785664.1	168067524	AT3G53260	phenylalanine ammonia lyase	ATPAL2	Encodes phenylalanine lyase. Arabidopsis has four PALs: AT2G37040 (PAL1) AT3G53260 (PAL2) AT5G04230 (PAL3) and AT3G10340 (PAL4).phenylalanine ammonia-lyase 2 (PAL2) FUNCTIONS IN: phenylalanine ammonia-lyase activity INVOLVED IN: response to oxidative stress response to karrikin phenylpropanoid biosynthetic process response to wounding defense response LOCATED IN: cytoplasm EXPRESSED IN: 22 plant …	oxoacid metabolic process -- carboxylic acid metabolic process -- organic substance biosynthetic process -- cellular biosynthetic process -- cellular aromatic compound metabolic process -- monocarboxylic acid metabolic process -- aromatic compound biosynthetic process	-- 33 -- 34 -- 36"	GAEK01010044.1	0.000000E+00	0.000000E+00
"471	7.28	XP_004239817.1	460388323	AT2G35760	casp like protein gsvivt00013502001 like	NA	Uncharacterised protein family (UPF0497) CONTAINS InterPro DOMAIN/s: Uncharacterised protein family UPF0497 trans-membrane plant (InterPro:IPR006702) Uncharacterised protein family UPF0497 trans-membrane plant subgroup (InterPro:IPR006459) BEST Arabidopsis thaliana protein match is: Uncharacterised protein family (UPF0497) (TAIR:AT4G16442.1) Has 688 Blast hits to 688 proteins in 22 species: Archa…	cellular aromatic compound metabolic process	-- 10 -- 11 -- 36"	isotig24459--isotig24460	1.750321E-29--2.984678E-34	5.217900E-37--8.612050E-46
"472	7.27	XP_002275162.1	225453494	AT2G45030	elongation factor mitochondrial like	NA	Translation elongation factor EFG/EF2 protein FUNCTIONS IN: translation factor activity nucleic acid binding GTP binding translation elongation factor activity GTPase activity INVOLVED IN: response to cadmium ion LOCATED IN: mitochondrion EXPRESSED IN: cultured cell CONTAINS InterPro DOMAIN/s: Protein synthesis factor GTP-binding (InterPro:IPR000795) Translation elongation factor EFG/EF2 domain I…	organic substance biosynthetic process -- cellular biosynthetic process -- cellular macromolecule biosynthetic process -- macromolecule biosynthetic process -- response to cadmium ion	-- 8 -- 41"	GAEK01029761.1	0.000000E+00	0.000000E+00
"473	7.25	XP_002282464.1	225430210	AT4G30700	pentatricopeptide repeat containing protein at2g25580 like	MEF29	Encodes a pentatricopeptide repeat protein involved in mitochondrial RNA editing.Pentatricopeptide repeat (PPR) superfamily protein CONTAINS InterPro DOMAIN/s: Pentatricopeptide repeat (InterPro:IPR002885) BEST Arabidopsis thaliana protein match is: Tetratricopeptide repeat (TPR)-like superfamily protein (TAIR:AT4G33990.1) Has 41014 Blast hits to 14356 proteins in 276 species: Archae - 0 Bacteria…	mitochondrion organization -- cellular aromatic compound metabolic process -- RNA modification	-- 6 -- 7 -- 8 -- 10 -- 11 -- 12"	GAEK01029569.1--isotig38206	9.959330E-111--7.269721E-94	9.077440E-125--6.949590E-125
"474	7.24	XP_002281919.1	225458227	AT1G75330	ornithine chloroplastic like	OTC	ornithine carbamoyltransferase (OTC) FUNCTIONS IN: amino acid binding ornithine carbamoyltransferase activity carboxyl- or carbamoyltransferase activity INVOLVED IN: cellular amino acid metabolic process LOCATED IN: chloroplast chloroplast stroma EXPRESSED IN: 23 plant structures EXPRESSED DURING: 13 growth stages CONTAINS InterPro DOMAIN/s: Aspartate/ornithine carbamoyltransferase carbamoyl-P bi…	oxoacid metabolic process -- carboxylic acid metabolic process -- organic substance biosynthetic process -- cellular biosynthetic process -- nucleotide biosynthetic process -- nucleoside phosphate biosynthetic process -- cellular aromatic compound metabolic process -- cellular nitrogen compound biosynthetic process -- heterocycle biosynthetic process -- nucleotide metabolic process -- nucleoside …	-- 6 -- 7 -- 8 -- 10 -- 11 -- 12 -- 29 -- 30 -- 31 -- 33 -- 34 -- 36 -- 37"	isotig38889	2.782473E-139	0.000000E+00
"475	7.23	XP_002278255.1	225450096	AT3G60830	actin related protein 7 like	ARP7	Encodes an actin-related protein required for normal embryogenesis plant architecture and floral organ abscission.actin-related protein 7 (ARP7) CONTAINS InterPro DOMAIN/s: Actin/actin-like (InterPro:IPR004000) BEST Arabidopsis thaliana protein match is: actin 3 (TAIR:AT3G53750.1) Has 12219 Blast hits to 11995 proteins in 2504 species: Archae - 0 Bacteria - 50 Metazoa - 5224 Fungi - 3189 Plants -…	oxoacid metabolic process -- carboxylic acid metabolic process -- organic substance biosynthetic process -- cellular biosynthetic process -- cellular aromatic compound metabolic process	-- 6 -- 7 -- 8 -- 10 -- 11 -- 12 -- 33 -- 34 -- 36 -- 37"	GAEK01033304.1	9.699370E-180	0.000000E+00
"476	7.23	XP_003580955.1	357167000	AT3G07020	sterol 3 beta glucosyltransferase like	SGT	encodes a 3beta-hydroxy sterol UDP-glucosyltransferase. ugt80a2 mutant plants have reduced steryl glycoside and acyl steryl glycoside levels and reduced seed size. ugt80a2/b1 double mutants have normal levels of celluose and normal cold stress tolerance.UDP-Glycosyltransferase superfamily protein FUNCTIONS IN: transferase activity transferring glycosyl groups INVOLVED IN: lipid glycosylation carb…	organic substance biosynthetic process -- cellular biosynthetic process -- cellular macromolecule biosynthetic process -- macromolecule biosynthetic process	-- 34"	GAEK01015276.1	0.000000E+00	0.000000E+00
"477	7.23	XP_002329073.1	224128067	AT3G15180	26s proteasome non atpase regulatory subunit 5 like	NA	ARM repeat superfamily protein FUNCTIONS IN: binding INVOLVED IN: biological_process unknown EXPRESSED IN: 22 plant structures EXPRESSED DURING: 11 growth stages CONTAINS InterPro DOMAIN/s: Armadillo-type fold (InterPro:IPR016024) 26S proteasome non-ATPase regulatory subunit 5 (InterPro:IPR019538).	organic substance biosynthetic process -- cellular biosynthetic process -- cellular aromatic compound metabolic process -- cellular macromolecule biosynthetic process -- macromolecule biosynthetic process	-- 7 -- 10 -- 11 -- 12"	isotig13269	2.516388E-30	6.250200E-43
"478	7.21	XP_002336154.1	224144494	AT5G18860	inosine uridine preferring nucleoside hydrolase family protein	NSH3	Encodes a purine nucleoside hydrolase active in the apoplast. It might play a role in salvaging extracellular ATP. NSH3 transcript levels rise in response to jasmonic acid and wounding.inosine-uridine preferring nucleoside hydrolase family protein FUNCTIONS IN: hydrolase activity INVOLVED IN: biological_process unknown LOCATED IN: cell wall CONTAINS InterPro DOMAIN/s: Inosine/uridine-preferring n…	cellular aromatic compound metabolic process	-- 10 -- 11 -- 12 -- 31 -- 34 -- 36"	GAEK01007643.1	9.247240E-148	1.127610E-153
"479	7.21	XP_004228744.1	460365718	AT1G14810	aspartate semialdehyde dehydrogenase like	NA	encodes an aspartate semialdehyde dehydrogenase which produces the branch point intermediate for lysine and threonine/methionine biosynthesissemialdehyde dehydrogenase family protein FUNCTIONS IN: oxidoreductase activity acting on the aldehyde or oxo group of donors NAD or NADP as acceptor aspartate-semialdehyde dehydrogenase activity INVOLVED IN: cellular amino acid biosynthetic process oxidatio…	oxoacid metabolic process -- carboxylic acid metabolic process -- organic substance biosynthetic process -- cellular biosynthetic process -- nucleotide biosynthetic process -- nucleoside phosphate biosynthetic process -- cellular aromatic compound metabolic process -- cellular nitrogen compound biosynthetic process -- heterocycle biosynthetic process -- nucleotide metabolic process -- nucleoside …	-- 10 -- 11 -- 12 -- 29 -- 30 -- 31 -- 33 -- 34 -- 36 -- 37"	GAEK01023995.1	2.576420E-179	0.000000E+00
"480	7.2	XP_003624710.1	357508843	AT3G03710	polyribonucleotide nucleotidyltransferase	PDE326	Encodes a chloroplast polynucleotide phosphorylase (PNPase). Involved in response to phosphorus (P) starvation. Mutants impaired in the expression of this gene have been selected through their resistance to fosmidomycin a strong inhibitor of DXR an enzyme of the methylerythritol-dependent IPP biosynthesis pathway. The pathway enzymes were upregulated in the mutant seedlings.resistant to inhibitio…	ncRNA processing -- oxoacid metabolic process -- carboxylic acid metabolic process -- organic substance biosynthetic process -- cellular biosynthetic process -- cellular aromatic compound metabolic process -- monocarboxylic acid metabolic process -- isopentenyl diphosphate biosynthetic process methylerythritol 4-phosphate pathway -- cellular nitrogen compound biosynthetic process -- isopentenyl d…	-- 6 -- 7 -- 10 -- 11 -- 12 -- 15 -- 22 -- 23 -- 24 -- 25 -- 29 -- 30 -- 33 -- 34 -- 36 -- 37"	isotig44127	1.026062E-23	6.420800E-30
"481	7.2	XP_003537969.1	356538962	AT4G10050	protein phosphatase methylesterase 1 like	NA	esterase/lipase/thioesterase family protein FUNCTIONS IN: hydrolase activity LOCATED IN: vacuole EXPRESSED IN: 23 plant structures EXPRESSED DURING: 13 growth stages CONTAINS InterPro DOMAIN/s: Alpha/beta hydrolase fold-1 (InterPro:IPR000073) Protein phosphatase methylesterase eukaryotic (InterPro:IPR016812) Has 30201 Blast hits to 17322 proteins in 780 species: Archae - 12 Bacteria - 1396 Metazo…	oxoacid metabolic process -- carboxylic acid metabolic process -- organic substance biosynthetic process -- cellular biosynthetic process -- cellular aromatic compound metabolic process	-- 6 -- 7 -- 8 -- 10 -- 11 -- 12 -- 33 -- 34 -- 36 -- 37"	GAEK01011481.1	1.096660E-169	0.000000E+00
"482	7.19	XP_002523972.1	255565968	AT1G08540	rna polymerase sigma factor sigb like	ABC1	Enodes a subunit of chloroplast RNA polymerase confers the ability to recognize promoter sequences on the core enzyme. SIG1 is induced by red and blue light.RNApolymerase sigma subunit 2 (SIG2) CONTAINS InterPro DOMAIN/s: RNA polymerase sigma factor region 2 (InterPro:IPR013325) Winged helix-turn-helix transcription repressor DNA-binding (InterPro:IPR011991) RNA polymerase sigma-70 region 3 (Inte…	rRNA processing -- ncRNA processing -- oxoacid metabolic process -- carboxylic acid metabolic process -- organic substance biosynthetic process -- cellular biosynthetic process -- ribose phosphate metabolic process -- tRNA metabolic process -- cellular aromatic compound metabolic process -- chloroplast organization -- monocarboxylic acid metabolic process -- isopentenyl diphosphate biosynthetic p…	-- 6 -- 7 -- 8 -- 10 -- 11 -- 12 -- 13 -- 14 -- 15 -- 22 -- 23 -- 24 -- 25 -- 29 -- 30 -- 31 -- 33 -- 34 -- 36"	isotig40201	5.056443E-91	7.220350E-116
"483	7.19	XP_004160252.1	449496881	AT5G58420	40s ribosomal protein s4 like	NA	Ribosomal protein S4 (RPS4A) family protein FUNCTIONS IN: structural constituent of ribosome INVOLVED IN: translation LOCATED IN: cytosolic small ribosomal subunit cytosolic ribosome nucleolus membrane EXPRESSED IN: 25 plant structures EXPRESSED DURING: 13 growth stages CONTAINS InterPro DOMAIN/s: Ribosomal protein S4e central (InterPro:IPR013845) Ribosomal protein S4e N-terminal conserved site (…	pyrimidine ribonucleotide metabolic process -- pyrimidine ribonucleotide biosynthetic process -- pyrimidine nucleotide metabolic process -- pyrimidine nucleotide biosynthetic process -- ribose phosphate biosynthetic process -- organic substance biosynthetic process -- cellular biosynthetic process -- ribonucleotide metabolic process -- ribose phosphate metabolic process -- nucleotide biosynthetic…	-- 6 -- 7 -- 8 -- 10 -- 11 -- 12 -- 29 -- 30 -- 31 -- 34 -- 36 -- 37 -- 41 -- 49 -- 59 -- 60 -- 61"	isotig17773--GAEK01018238.1--GAEK01018237.1	2.469739E-119--3.058990E-149--6.297750E-149	3.911220E-149--6.368910E-149--1.312990E-148
"484	7.18	XP_003616186.1	357491797	AT1G65930	isocitrate dehydrogenase	cICDH	Encodes a NADP+-isocitrate dehydrogenase that is believed to function in the cytosol. It appears to contribute to NADPH production under oxidative stress and thereby to participate in redox signalling linked to defense responses.cytosolic NADP+-dependent isocitrate dehydrogenase (cICDH) FUNCTIONS IN: isocitrate dehydrogenase (NADP+) activity copper ion binding INVOLVED IN: in 7 processes LOCATED …	oxoacid metabolic process -- carboxylic acid metabolic process -- organic substance biosynthetic process -- cellular biosynthetic process -- cellular aromatic compound metabolic process -- glycolytic process -- monocarboxylic acid metabolic process -- single-organism carbohydrate catabolic process -- nucleotide metabolic process -- nucleoside phosphate metabolic process -- Golgi organization -- c…	-- 10 -- 11 -- 12 -- 23 -- 25 -- 30 -- 31 -- 33 -- 34 -- 36"	isotig11921--isotig11920--isotig11923	0.000000E+00--0.000000E+00--0.000000E+00	0.000000E+00--0.000000E+00--0.000000E+00
"485	7.17	XP_002265169.1	225439047	AT2G38670	ethanolamine phosphate cytidylyltransferase like	PECT1	Encodes a mitochondrial ethanolamine-phosphate cytidylyltransferase involved in phosphatidylethanolamine (PE) biosynthesis.phosphorylethanolamine cytidylyltransferase 1 (PECT1) CONTAINS InterPro DOMAIN/s: Rossmann-like alpha/beta/alpha sandwich fold (InterPro:IPR014729) Cytidyltransferase-related (InterPro:IPR004821) Cytidylyltransferase (InterPro:IPR004820) BEST Arabidopsis thaliana protein matc…	organic substance biosynthetic process -- cellular biosynthetic process	-- 29 -- 30"	GAEK01021263.1--isotig21677--isotig21678	0.000000E+00--5.889836E-129--5.423180E-129	0.000000E+00--3.826630E-164--9.778560E-165
"486	7.16	XP_002266274.1	225462157	AT1G16560	post gpi attachment to proteins factor 3 like	NA	Per1-like family protein FUNCTIONS IN: molecular_function unknown INVOLVED IN: biological_process unknown LOCATED IN: endomembrane system EXPRESSED IN: 22 plant structures EXPRESSED DURING: 13 growth stages CONTAINS InterPro DOMAIN/s: Per1-like (InterPro:IPR007217) BEST Arabidopsis thaliana protein match is: Per1-like family protein (TAIR:AT5G62130.1) Has 343 Blast hits to 337 proteins in 140 spe…	Golgi organization -- response to salt stress -- response to osmotic stress	"	isotig21573	5.278986E-137	1.094580E-175
"487	7.15	XP_004287401.1	470101892	AT3G24590	chloroplast processing peptidase like	PLSP1	Encodes a signal peptidase Plsp1 (plastidic type I signal peptidase 1). Required for thylakoid development. Functions in the maturation of the 75-kD component of the translocon at the outer envelope membrane of chloroplasts and oxygen evolving complex subunit 33 (OE33). Involved in the maturation of PsbO plastocyanin and FtsH2/8.plastidic type i signal peptidase 1 (PLSP1) FUNCTIONS IN: peptidase …		-- 8"	GAEK01019038.1	1.824140E-95	2.355870E-98
"488	7.12	XP_003542770.1	356548765	AT5G62050	mitochondrial inner membrane protein oxa1 like	ATOXA1	essential factor for protein sorting and assembly into membraneshomolog of yeast oxidase assembly 1 (OXA1) (OXA1) FUNCTIONS IN: P-P-bond-hydrolysis-driven protein transmembrane transporter activity INVOLVED IN: protein import into mitochondrial inner membrane protein complex assembly LOCATED IN: mitochondrion mitochondrial inner membrane EXPRESSED IN: 24 plant structures EXPRESSED DURING: 14 grow…	mitochondrion organization -- protein targeting to mitochondrion -- protein localization to mitochondrion -- establishment of protein localization to mitochondrion -- mitochondrial transport	"	GAEK01032754.1	1.754950E-101	7.998880E-117
"489	7.11	XP_002270990.1	225452280	AT4G35850	pentatricopeptide repeat containing protein mitochondrial like	NA	Pentatricopeptide repeat (PPR) superfamily protein CONTAINS InterPro DOMAIN/s: Pentatricopeptide repeat (InterPro:IPR002885) BEST Arabidopsis thaliana protein match is: Tetratricopeptide repeat (TPR)-like superfamily protein (TAIR:AT2G02150.1) Has 30201 Blast hits to 17322 proteins in 780 species: Archae - 12 Bacteria - 1396 Metazoa - 17338 Fungi - 3422 Plants - 5037 Viruses - 0 Other Eukaryotes …	pyrimidine ribonucleotide metabolic process -- pyrimidine ribonucleotide biosynthetic process -- pyrimidine nucleotide metabolic process -- pyrimidine nucleotide biosynthetic process -- ribose phosphate biosynthetic process -- organic substance biosynthetic process -- cellular biosynthetic process -- ribonucleotide metabolic process -- ribose phosphate metabolic process -- nucleotide biosynthetic…	-- 10 -- 11 -- 12 -- 29 -- 30 -- 31 -- 34 -- 36 -- 37 -- 59 -- 60 -- 61"	isotig23705	6.402920E-94	9.217600E-125
"490	7.1	XP_002525511.1	255569084	AT4G19710	bifunctional aspartokinase homoserine chloroplastic like	AK-HSDH	Encodes a bifunctional aspartate kinase/homoserine dehydrogenase. These two activities catalyze the first and the third steps toward the synthesis of the essential amino acids threonine isoleucine and methionine.aspartate kinase-homoserine dehydrogenase ii (AK-HSDH II) FUNCTIONS IN: homoserine dehydrogenase activity aspartate kinase activity INVOLVED IN: aspartate family amino acid biosynthetic p…	oxoacid metabolic process -- carboxylic acid metabolic process -- organic substance biosynthetic process -- cellular biosynthetic process -- tRNA metabolic process -- nucleotide biosynthetic process -- nucleoside phosphate biosynthetic process -- cellular aromatic compound metabolic process -- cellular nitrogen compound biosynthetic process -- S-glycoside biosynthetic process -- glycosinolate bio…	-- 6 -- 7 -- 8 -- 10 -- 11 -- 12 -- 15 -- 29 -- 30 -- 31 -- 33 -- 34 -- 36 -- 37 -- 41"	GAEK01019744.1	0.000000E+00	0.000000E+00
"491	7.1	XP_004288480.1	470104155	AT4G17300	asparagine trna chloroplastic mitochondrial like	ATNS1	Asparaginyl-tRNA synthetase protein involved in amino acid activation/protein synthesis.NS1 FUNCTIONS IN: asparagine-tRNA ligase activity INVOLVED IN: asparaginyl-tRNA aminoacylation ovule development LOCATED IN: mitochondrion chloroplast EXPRESSED IN: 23 plant structures EXPRESSED DURING: 13 growth stages CONTAINS InterPro DOMAIN/s: Nucleic acid binding OB-fold tRNA/helicase-type (InterPro:IPR00…	oxoacid metabolic process -- carboxylic acid metabolic process -- organic substance biosynthetic process -- cellular biosynthetic process -- tRNA metabolic process -- cellular aromatic compound metabolic process -- cellular macromolecule biosynthetic process -- macromolecule biosynthetic process	-- 6 -- 7 -- 8 -- 10 -- 11 -- 12 -- 15 -- 33 -- 34 -- 36 -- 41"	GAEK01030288.1	0.000000E+00	0.000000E+00
"492	7.1	XP_002532431.1	255583340	AT1G21200	uncharacterized protein loc101296534	NA	sequence-specific DNA binding transcription factors CONTAINS InterPro DOMAIN/s: SANT DNA-binding (InterPro:IPR001005) BEST Arabidopsis thaliana protein match is: unknown protein (TAIR:AT1G76870.1) Has 317 Blast hits to 297 proteins in 56 species: Archae - 2 Bacteria - 28 Metazoa - 67 Fungi - 2 Plants - 135 Viruses - 9 Other Eukaryotes - 74 (source: NCBI BLink).	organic substance biosynthetic process -- cellular biosynthetic process -- cellular aromatic compound metabolic process -- cellular nitrogen compound biosynthetic process -- heterocycle biosynthetic process -- cellular macromolecule biosynthetic process -- macromolecule biosynthetic process -- nucleobase-containing compound biosynthetic process -- aromatic compound biosynthetic process	-- 6 -- 7 -- 8 -- 10 -- 11 -- 12"	GAEK01031791.1	1.252340E-62	8.492460E-76
"493	7.09	XP_002280414.1	225428430	AT4G25730	adomet dependent rrna methyltransferase spb1 like	NA	FtsJ-like methyltransferase family protein FUNCTIONS IN: methyltransferase activity nucleic acid binding INVOLVED IN: methylation rRNA processing rRNA methylation LOCATED IN: nucleus EXPRESSED IN: 22 plant structures EXPRESSED DURING: 13 growth stages CONTAINS InterPro DOMAIN/s: Spb1 C-terminal (InterPro:IPR012920) Ribosomal RNA methyltransferase J (InterPro:IPR015507) Ribosomal RNA methyltransfe…	rRNA processing -- ncRNA processing -- cellular aromatic compound metabolic process -- RNA modification -- macromolecule methylation	-- 6 -- 7 -- 10 -- 11 -- 12 -- 13 -- 14 -- 15 -- 49"	isotig40644--GAEK01033516.1	5.131951E-61--0.000000E+00	1.016170E-80--0.000000E+00
[truncated: 183 more rows]

## Sheet: DAYLENGTH_Up
Upregulated when DAYLENGTH is high
Rank	p_Value_log	Accession	GI	Ara	Annot	Ara ID	Description	Sig. GO Categories	Row in Heatmap	PUTs	BLAST TAIR10	BLAST RefSeq
[truncated: 428 more rows]

## Sheet: PROVENANCE_Down
Upregulated in Salmon Arm compared to Cameron Lake
Rank	p_Value_log	Accession	GI	Ara	Annot	Ara ID	Description	Sig. GO Categories	Row in Heatmap	PUTs	BLAST TAIR10	BLAST RefSeq
[truncated: 21 more rows]

## Sheet: PROVENANCE_Up
Upregulated in Cameron Lake compared to Salmon Arm
Rank	p_Value_log	Accession	GI	Ara	Annot	Ara ID	Description	Sig. GO Categories	Row in Heatmap	PUTs	BLAST TAIR10	BLAST RefSeq
[truncated: 233 more rows]

## Sheet: TAW_Down
Upregulated when TAW is low
[truncated: 344 more rows]

## Sheet: TAW_Up
Upregulated when TAW is high
[truncated: 612 more rows]

## Sheet: TEMPERATURE_Down
Upregulated when TEMPERATURE is low
[truncated: 432 more rows]

[truncated: 1 more sheets: TEMPERATURE_Up]
