# Supplementary material for: Transcriptome responses to temperature, water availability and photoperiod are conserved among mature trees of two divergent Douglas-fir provenances from a coastal and an interior habitat
Source: BMC Genomics. 2016 Aug 26;17(1):682. doi: 10.1186/s12864-016-3022-6 (PMC5002200; doi:10.1186/s12864-016-3022-6)
Supplement: Additional file 5: Table S3. — Detailed information about the sample characteristics. (XLS 36 kb) [file 12864_2016_3022_MOESM5_ESM.xls]

## Sheet: Sheet1
Sample name	Title	source name	organism	Provenance	Tree	Site	Month	Sample_Date	Sample_Time	Time_of_day	TEMPERATURE	TAW	DAYLENGTH	Number.of.Reads	Number of aligned Reads	raw file	raw file	raw file	raw file
Sample_1	AR11P5	last year (2009) Needle tissue from southern sun exposed canopy 3m below top, height of 25-30m	Pseudotsuga menziesii	AR	11	P	5	2010-05-12	51000	Noon	-1.37867	55	1.05	43069434	36594795	HI.0587.001.Index_3.AR11P50_62_R1.fastq.gz	HI.0587.001.Index_3.AR11P50_62_R2.fastq.gz
Sample_2	AR9P5	last year (2009) Needle tissue from southern sun exposed canopy 3m below top, height of 25-30m	Pseudotsuga menziesii	AR	9	P	5	2010-05-12	52200	Noon	-1.37867	55	1.05	45328086	38207211	HI.0587.003.Index_9.AR09P50_68_R1.fastq.gz	HI.0587.003.Index_9.AR09P50_68_R2.fastq.gz
Sample_3	AR12P5	last year (2009) Needle tissue from southern sun exposed canopy 3m below top, height of 25-30m	Pseudotsuga menziesii	AR	12	P	5	2010-05-12	51600	Noon	-1.37867	55	1.05	38581527	27837319	HI.0414.004.Index_14.AR12P50M9_R1.fastq.gz	HI.0414.004.Index_14.AR12P50M9_R2.fastq.gz
Sample_4	AR14P5	last year (2009) Needle tissue from southern sun exposed canopy 3m below top, height of 25-30m	Pseudotsuga menziesii	AR	14	P	5	2010-05-12	52200	Noon	-1.37867	55	1.05	35377155	27542527	HI.0414.005.Index_2.AR14P50M9_R1.fastq.gz	HI.0414.005.Index_2.AR14P50M9_R2.fastq.gz
Sample_5	AR15P5	last year (2009) Needle tissue from southern sun exposed canopy 3m below top, height of 25-30m	Pseudotsuga menziesii	AR	15	P	5	2010-05-12	55200	Noon	-1.37867	55	1.05	28906462	24805556	HI.0414.007.Index_16.104_R1.fastq.gz	HI.0414.007.Index_16.104_R2.fastq.gz
Sample_6	AR9P6	last year (2009) Needle tissue from southern sun exposed canopy 3m below top, height of 25-30m	Pseudotsuga menziesii	AR	9	P	6	2010-06-16	52920	Noon	-1.147	25	-0.05	40034288	34105672	HI.0587.002.Index_3.18wh2_76_R1.fastq.gz	HI.0587.002.Index_3.18wh2_76_R2.fastq.gz
Sample_7	AR12P6	last year (2009) Needle tissue from southern sun exposed canopy 3m below top, height of 25-30m	Pseudotsuga menziesii	AR	12	P	6	2010-06-16	53100	Noon	-1.147	25	-0.05	39526070	34075818	HI.0587.006.Index_6.37_R1.fastq.gz	HI.0587.006.Index_6.37_R2.fastq.gz
Sample_8	AR15P6	last year (2009) Needle tissue from southern sun exposed canopy 3m below top, height of 25-30m	Pseudotsuga menziesii	AR	15	P	6	2010-06-16	12:59 N15:27	Noon	-1.147	25	-0.05	39683470	32071203	HI.0587.007.Index_1.AR15P60_45_R1.fastq.gz	HI.0587.007.Index_1.AR15P60_45_R2.fastq.gz
Sample_9	AR13P6	last year (2009) Needle tissue from southern sun exposed canopy 3m below top, height of 25-30m	Pseudotsuga menziesii	AR	13	P	6	2010-06-16	12:59 N15:25	Noon	-1.147	25	-0.05	38493020	22829825	HI.0587.007.Index_2.AR13P60_49_R1.fastq.gz	HI.0587.007.Index_2.AR13P60_49_R2.fastq.gz
Sample_10	AR9P7	last year (2009) Needle tissue from southern sun exposed canopy 3m below top, height of 25-30m	Pseudotsuga menziesii	AR	9	P	7	2010-07-14	56580	Noon	6.97793	18	-0.35	28923580	22387484	HI.0414.004.Index_19.AR9P70M9_R1.fastq.gz	HI.0414.004.Index_19.AR9P70M9_R2.fastq.gz
Sample_11	AR11P7	last year (2009) Needle tissue from southern sun exposed canopy 3m below top, height of 25-30m	Pseudotsuga menziesii	AR	11	P	7	2010-07-14	14:46 / 15:20	Noon	6.97793	18	-0.35	27434894	22907833	HI.0414.005.Index_1.AR11P70M9_R1.fastq.gz	HI.0414.005.Index_1.AR11P70M9_R2.fastq.gz
Sample_12	AR15P7	last year (2009) Needle tissue from southern sun exposed canopy 3m below top, height of 25-30m	Pseudotsuga menziesii	AR	15	P	7	2010-07-14	52080	Noon	6.97793	18	-0.35	30347696	25980151	HI.0414.007.Index_13.59wh1_R1.fastq.gz	HI.0414.007.Index_13.59wh1_R2.fastq.gz
Sample_13	AR12P7	last year (2009) Needle tissue from southern sun exposed canopy 3m below top, height of 25-30m	Pseudotsuga menziesii	AR	12	P	7	2010-07-14	55860	Noon	6.97793	18	-0.35	40661080	34930091	HI.0414.007.Index_15.AR12P70M9_R1.fastq.gz	HI.0414.007.Index_15.AR12P70M9_R2.fastq.gz
Sample_14	AR14P7	last year (2009) Needle tissue from southern sun exposed canopy 3m below top, height of 25-30m	Pseudotsuga menziesii	AR	14	P	7	2010-07-14	52860	Noon	6.97793	18	-0.35	29974732	20334576	HI.0414.006.Index_7.AR14P70M9_R1.fastq.gz	HI.0414.006.Index_7.AR14P70M9_R2.fastq.gz	HI.0587.003.Index_7.AR14P70M9_R1.fastq.gz	HI.0587.003.Index_7.AR14P70M9_R2.fastq.gz
Sample_15	AR12P9	last year (2009) Needle tissue from southern sun exposed canopy 3m below top, height of 25-30m	Pseudotsuga menziesii	AR	12	P	9	2010-09-08	46800	Noon	-1.81698	48	-3.15	32471153	26783336	HI.0415.001.Index_10.95_R1.fastq.gz	HI.0415.001.Index_10.95_R2.fastq.gz	HI.0647.008.Index_10.95_R1.fastq.gz	HI.0647.008.Index_10.95_R2.fastq.gz
Sample_16	AR16P9	last year (2009) Needle tissue from southern sun exposed canopy 3m below top, height of 25-30m	Pseudotsuga menziesii	AR	16	P	9	2010-09-08	47280	Noon	-1.81698	48	-3.15	45880446	35637874	HI.0415.002.Index_18.26_R1.fastq.gz	HI.0415.002.Index_18.26_R2.fastq.gz
Sample_17	AR13P9	last year (2009) Needle tissue from southern sun exposed canopy 3m below top, height of 25-30m	Pseudotsuga menziesii	AR	13	P	9	2010-09-08	47940	Noon	-1.81698	48	-3.15	41566722	36588179	HI.0587.004.Index_25.97wh1_87_R1.fastq.gz	HI.0587.004.Index_25.97wh1_87_R2.fastq.gz
Sample_18	AR11P9	last year (2009) Needle tissue from southern sun exposed canopy 3m below top, height of 25-30m	Pseudotsuga menziesii	AR	11	P	9	2010-09-08	54540	Noon	-1.81698	48	-3.15	38020521	31212173	HI.0587.006.Index_9.51wh2_86_R1.fastq.gz	HI.0587.006.Index_9.51wh2_86_R2.fastq.gz
Sample_19	AR9P9	last year (2009) Needle tissue from southern sun exposed canopy 3m below top, height of 25-30m	Pseudotsuga menziesii	AR	9	P	9	2010-09-08	47220	Noon	-1.81698	48	-3.15	45011575	38338647	HI.0587.008.Index_9.38_77_R1.fastq.gz	HI.0587.008.Index_9.38_77_R2.fastq.gz
Sample_20	AR16S5	last year (2009) Needle tissue from southern sun exposed canopy 3m below top, height of 25-30m	Pseudotsuga menziesii	AR	16	S	5	2010-05-27	47820	Noon	0.79618	86	0.433	34367640	26864544	HI.0414.003.Index_10.AR16S50M9_R1.fastq.gz	HI.0414.003.Index_10.AR16S50M9_R2.fastq.gz
Sample_21	AR12S5	last year (2009) Needle tissue from southern sun exposed canopy 3m below top, height of 25-30m	Pseudotsuga menziesii	AR	12	S	5	2010-05-27	13:34/13:40	Noon	0.79618	86	0.433	29737537	21929429	HI.0414.003.Index_9.AR12S50M9_R1.fastq.gz	HI.0414.003.Index_9.AR12S50M9_R2.fastq.gz
Sample_22	AR14S5	last year (2009) Needle tissue from southern sun exposed canopy 3m below top, height of 25-30m	Pseudotsuga menziesii	AR	14	S	5	2010-05-27	49740	Noon	0.79618	86	0.433	35620048	30373388	HI.0415.003.Index_14.50wh1_R1.fastq.gz	HI.0415.003.Index_14.50wh1_R2.fastq.gz
Sample_23	AR13S5	last year (2009) Needle tissue from southern sun exposed canopy 3m below top, height of 25-30m	Pseudotsuga menziesii	AR	13	S	5	2010-05-27	13:55/14:14	Noon	0.79618	86	0.433	30900636	23797828	HI.0415.003.Index_19.AR13S50M9_R1.fastq.gz	HI.0415.003.Index_19.AR13S50M9_R2.fastq.gz
Sample_24	AR9S5	last year (2009) Needle tissue from southern sun exposed canopy 3m below top, height of 25-30m	Pseudotsuga menziesii	AR	9	S	5	2010-05-27	13:08/13:25	Noon	0.79618	86	0.433	37980780	32447307	HI.0414.006.Index_6.AR09S50M9_R1.fastq.gz	HI.0414.006.Index_6.AR09S50M9_R2.fastq.gz
Sample_25	AR12S6	last year (2009) Needle tissue from southern sun exposed canopy 3m below top, height of 25-30m	Pseudotsuga menziesii	AR	12	S	6	2010-06-30	47520	Noon	0.406472	78	-0.033	23012641	18543446	HI.0415.001.Index_9.24_R1.fastq.gz	HI.0415.001.Index_9.24_R2.fastq.gz	HI.0647.008.Index_9.24_R1.fastq.gz	HI.0647.008.Index_9.24_R2.fastq.gz
Sample_26	AR9S6	last year (2009) Needle tissue from southern sun exposed canopy 3m below top, height of 25-30m	Pseudotsuga menziesii	AR	9	S	6	2010-06-30	46200	Noon	0.406472	78	-0.033	28841406	24611494	HI.0414.005.Index_5.77_R1.fastq.gz	HI.0414.005.Index_5.77_R2.fastq.gz
Sample_27	AR13S6	last year (2009) Needle tissue from southern sun exposed canopy 3m below top, height of 25-30m	Pseudotsuga menziesii	AR	13	S	6	2010-06-30	48060	Noon	0.406472	78	-0.033	44717462	36174990	HI.0587.005.Index_18.28wh2_78_R1.fastq.gz	HI.0587.005.Index_18.28wh2_78_R2.fastq.gz
Sample_28	AR16S6	last year (2009) Needle tissue from southern sun exposed canopy 3m below top, height of 25-30m	Pseudotsuga menziesii	AR	16	S	6	2010-06-30	48000	Noon	0.406472	78	-0.033	26737341	23076259	HI.0414.007.Index_18.25_wh1_R1.fastq.gz	HI.0414.007.Index_18.25_wh1_R2.fastq.gz
Sample_29	AR9S7	last year (2009) Needle tissue from southern sun exposed canopy 3m below top, height of 25-30m	Pseudotsuga menziesii	AR	9	S	7	2010-07-28	48000	Noon	-2.6095	90	-0.833	56438259	47363720	HI.0415.001.Index_6.40wh2_R1.fastq.gz	HI.0415.001.Index_6.40wh2_R2.fastq.gz	HI.0647.008.Index_6.40wh2_R1.fastq.gz	HI.0647.008.Index_6.40wh2_R2.fastq.gz
Sample_30	AR13S7	last year (2009) Needle tissue from southern sun exposed canopy 3m below top, height of 25-30m	Pseudotsuga menziesii	AR	13	S	7	2010-07-28	49200	Noon	-2.6095	90	-0.833	43844406	35465504	HI.0415.001.Index_7.44wh1_R1.fastq.gz	HI.0415.001.Index_7.44wh1_R2.fastq.gz	HI.0647.008.Index_7.44wh1_R1.fastq.gz	HI.0647.008.Index_7.44wh1_R2.fastq.gz
Sample_31	AR12S7	last year (2009) Needle tissue from southern sun exposed canopy 3m below top, height of 25-30m	Pseudotsuga menziesii	AR	12	S	7	2010-07-28	50100	Noon	-2.6095	90	-0.833	55802218	46003451	HI.0414.003.Index_6.91_R1.fastq.gz	HI.0414.003.Index_6.91_R2.fastq.gz
Sample_32	AR15S7	last year (2009) Needle tissue from southern sun exposed canopy 3m below top, height of 25-30m	Pseudotsuga menziesii	AR	15	S	7	2010-07-28	47640	Noon	-2.6095	90	-0.833	39611399	35067827	HI.0587.006.Index_7.AR15S70_51_R1.fastq.gz	HI.0587.006.Index_7.AR15S70_51_R2.fastq.gz
Sample_33	AR14S7	last year (2009) Needle tissue from southern sun exposed canopy 3m below top, height of 25-30m	Pseudotsuga menziesii	AR	14	S	7	2010-07-28	47400	Noon	-2.6095	90	-0.833	39501013	33192185	HI.0587.008.Index_6.AR14S70M9_R1.fastq.gz	HI.0587.008.Index_6.AR14S70M9_R2.fastq.gz
Sample_34	AR15S9	last year (2009) Needle tissue from southern sun exposed canopy 3m below top, height of 25-30m	Pseudotsuga menziesii	AR	15	S	9	2010-09-15	47760	Noon	-0.127109	100	-3.433	34607775	29283848	HI.0415.002.Index_23.74_R1.fastq.gz	HI.0415.002.Index_23.74_R2.fastq.gz
Sample_35	AR9S9	last year (2009) Needle tissue from southern sun exposed canopy 3m below top, height of 25-30m	Pseudotsuga menziesii	AR	9	S	9	2010-09-15	47220	Noon	-0.127109	100	-3.433	41287817	35626926	HI.0587.003.Index_10.48wh2_84_R1.fastq.gz	HI.0587.003.Index_10.48wh2_84_R2.fastq.gz
Sample_36	AR14S9	last year (2009) Needle tissue from southern sun exposed canopy 3m below top, height of 25-30m	Pseudotsuga menziesii	AR	14	S	9	2010-09-15	48960	Noon	-0.127109	100	-3.433	28818668	24530004	HI.0414.005.Index_4.103_R1.fastq.gz	HI.0414.005.Index_4.103_R2.fastq.gz	HI.0587.001.Index_4.103_R1.fastq.gz	HI.0587.001.Index_4.103_R2.fastq.gz
Sample_37	AR13S9	last year (2009) Needle tissue from southern sun exposed canopy 3m below top, height of 25-30m	Pseudotsuga menziesii	AR	13	S	9	2010-09-15	49320	Noon	-0.127109	100	-3.433	41319601	35005104	HI.0414.007.Index_23.33_R1.fastq.gz	HI.0414.007.Index_23.33_R2.fastq.gz	HI.0587.005.Index_23.33_R1.fastq.gz	HI.0587.005.Index_23.33_R2.fastq.gz
Sample_38	LA16P5	last year (2009) Needle tissue from southern sun exposed canopy 3m below top, height of 25-30m	Pseudotsuga menziesii	LA	16	P	5	2010-05-12	54000	Noon	-1.37867	55	1.05	37987888	32499204	HI.0415.003.Index_22.LA16P50M9_R1.fastq.gz	HI.0415.003.Index_22.LA16P50M9_R2.fastq.gz
Sample_39	LA9P5	last year (2009) Needle tissue from southern sun exposed canopy 3m below top, height of 25-30m	Pseudotsuga menziesii	LA	9	P	5	2010-05-12	NA	Noon	-1.37867	55	1.05	52870805	45449011	HI.0415.003.Index_25.LA9P50M9_R1.fastq.gz	HI.0415.003.Index_25.LA9P50M9_R2.fastq.gz
Sample_40	LA15P5	last year (2009) Needle tissue from southern sun exposed canopy 3m below top, height of 25-30m	Pseudotsuga menziesii	LA	15	P	5	2010-05-12	54000	Noon	-1.37867	55	1.05	43622243	35916909	HI.0414.004.Index_25.LA15P50M9_R1.fastq.gz	HI.0414.004.Index_25.LA15P50M9_R2.fastq.gz
Sample_41	LA12P5	last year (2009) Needle tissue from southern sun exposed canopy 3m below top, height of 25-30m	Pseudotsuga menziesii	LA	12	P	5	2010-05-12	52800	Noon	-1.37867	55	1.05	38427044	28674276	HI.0587.004.Index_27.LA12P50_72_R1.fastq.gz	HI.0587.004.Index_27.LA12P50_72_R2.fastq.gz
Sample_42	LA13P5	last year (2009) Needle tissue from southern sun exposed canopy 3m below top, height of 25-30m	Pseudotsuga menziesii	LA	13	P	5	2010-05-12	51900	Noon	-1.37867	55	1.05	27868563	23698818	HI.0414.006.Index_8.LA13P50M9_R1.fastq.gz	HI.0414.006.Index_8.LA13P50M9_R2.fastq.gz
Sample_43	LA12P6	last year (2009) Needle tissue from southern sun exposed canopy 3m below top, height of 25-30m	Pseudotsuga menziesii	LA	12	P	6	2010-06-16	13:46 N15:24	Noon	-1.147	25	-0.05	47037011	41122204	HI.0587.001.Index_5.LA12P60_63_R1.fastq.gz	HI.0587.001.Index_5.LA12P60_63_R2.fastq.gz
Sample_44	LA9P6	last year (2009) Needle tissue from southern sun exposed canopy 3m below top, height of 25-30m	Pseudotsuga menziesii	LA	9	P	6	2010-06-16	50400	Noon	-1.147	25	-0.05	49745019	41617149	HI.0587.002.Index_5.84wh1_85_R1.fastq.gz	HI.0587.002.Index_5.84wh1_85_R2.fastq.gz
Sample_45	LA16P6	last year (2009) Needle tissue from southern sun exposed canopy 3m below top, height of 25-30m	Pseudotsuga menziesii	LA	16	P	6	2010-06-16		Noon	-1.147	25	-0.05	41483430	36159710	HI.0587.005.Index_13.LA16P60_64_R1.fastq.gz	HI.0587.005.Index_13.LA16P60_64_R2.fastq.gz
Sample_46	LA15P6	last year (2009) Needle tissue from southern sun exposed canopy 3m below top, height of 25-30m	Pseudotsuga menziesii	LA	15	P	6	2010-06-16		Noon	-1.147	25	-0.05	41660791	35617474	HI.0587.006.Index_8.100wh1_80_R1.fastq.gz	HI.0587.006.Index_8.100wh1_80_R2.fastq.gz
Sample_47	LA13P7	last year (2009) Needle tissue from southern sun exposed canopy 3m below top, height of 25-30m	Pseudotsuga menziesii	LA	13	P	7	2010-07-14	47400	Noon	6.97793	18	-0.35	39682715	32874493	HI.0415.002.Index_13.106_R1.fastq.gz	HI.0415.002.Index_13.106_R2.fastq.gz
Sample_48	LA16P7	last year (2009) Needle tissue from southern sun exposed canopy 3m below top, height of 25-30m	Pseudotsuga menziesii	LA	16	P	7	2010-07-14	51900	Noon	6.97793	18	-0.35	48287240	41138836	HI.0587.003.Index_6.LA16P70M9_R1.fastq.gz	HI.0587.003.Index_6.LA16P70M9_R2.fastq.gz
Sample_49	LA9P7	last year (2009) Needle tissue from southern sun exposed canopy 3m below top, height of 25-30m	Pseudotsuga menziesii	LA	9	P	7	2010-07-14	50220	Noon	6.97793	18	-0.35	39130569	33559847	HI.0414.003.Index_8.94wh1_R1.fastq.gz	HI.0414.003.Index_8.94wh1_R2.fastq.gz
Sample_50	LA15P7	last year (2009) Needle tissue from southern sun exposed canopy 3m below top, height of 25-30m	Pseudotsuga menziesii	LA	15	P	7	2010-07-14	51180	Noon	6.97793	18	-0.35	27882734	23354404	HI.0414.005.Index_3.LA15P70M9_R1.fastq.gz	HI.0414.005.Index_3.LA15P70M9_R2.fastq.gz
Sample_51	LA12P7	last year (2009) Needle tissue from southern sun exposed canopy 3m below top, height of 25-30m	Pseudotsuga menziesii	LA	12	P	7	2010-07-14	47580	Noon	6.97793	18	-0.35	49138426	42672720	HI.0587.005.Index_15.LA12P70_67_R1.fastq.gz	HI.0587.005.Index_15.LA12P70_67_R2.fastq.gz
Sample_52	LA12P9	last year (2009) Needle tissue from southern sun exposed canopy 3m below top, height of 25-30m	Pseudotsuga menziesii	LA	12	P	9	2010-09-08	50340	Noon	-1.81698	48	-3.15	40621312	35069783	HI.0587.002.Index_4.14_79_R1.fastq.gz	HI.0587.002.Index_4.14_79_R2.fastq.gz
Sample_53	LA16P9	last year (2009) Needle tissue from southern sun exposed canopy 3m below top, height of 25-30m	Pseudotsuga menziesii	LA	16	P	9	2010-09-08	46380	Noon	-1.81698	48	-3.15	38080374	34052528	HI.0587.004.Index_19.49_R1.fastq.gz	HI.0587.004.Index_19.49_R2.fastq.gz
Sample_54	LA15P9	last year (2009) Needle tissue from southern sun exposed canopy 3m below top, height of 25-30m	Pseudotsuga menziesii	LA	15	P	9	2010-09-08	46620	Noon	-1.81698	48	-3.15	38420543	33349676	HI.0587.006.Index_11.12_88_R1.fastq.gz	HI.0587.006.Index_11.12_88_R2.fastq.gz
Sample_55	LA9P9	last year (2009) Needle tissue from southern sun exposed canopy 3m below top, height of 25-30m	Pseudotsuga menziesii	LA	9	P	9	2010-09-08	53220	Noon	-1.81698	48	-3.15	24503431	21279684	HI.0414.006.Index_9.1_R1.fastq.gz	HI.0414.006.Index_9.1_R2.fastq.gz
Sample_56	LA13P9	last year (2009) Needle tissue from southern sun exposed canopy 3m below top, height of 25-30m	Pseudotsuga menziesii	LA	13	P	9	2010-09-08	50460	Noon	-1.81698	48	-3.15	36564559	31296415	HI.0587.008.Index_10.4_83_R1.fastq.gz	HI.0587.008.Index_10.4_83_R2.fastq.gz
Sample_57	LA15S5	last year (2009) Needle tissue from southern sun exposed canopy 3m below top, height of 25-30m	Pseudotsuga menziesii	LA	15	S	5	2010-05-27	NA	Noon	0.79618	86	0.433	38375015	31229141	HI.0415.002.Index_16.LA15S50M9_R1.fastq.gz	HI.0415.002.Index_16.LA15S50M9_R2.fastq.gz
Sample_58	LA9S5	last year (2009) Needle tissue from southern sun exposed canopy 3m below top, height of 25-30m	Pseudotsuga menziesii	LA	9	S	5	2010-05-27	47580	Noon	0.79618	86	0.433	46466836	40311474	HI.0587.005.Index_16.LA09S50_74_R1.fastq.gz	HI.0587.005.Index_16.LA09S50_74_R2.fastq.gz
Sample_59	LA14S5	last year (2009) Needle tissue from southern sun exposed canopy 3m below top, height of 25-30m	Pseudotsuga menziesii	LA	14	S	5	2010-05-27	48900	Noon	0.79618	86	0.433	42313075	34329761	HI.0587.007.Index_3.LA14S50_50_R1.fastq.gz	HI.0587.007.Index_3.LA14S50_50_R2.fastq.gz
Sample_60	LA10S5	last year (2009) Needle tissue from southern sun exposed canopy 3m below top, height of 25-30m	Pseudotsuga menziesii	LA	10	S	5	2010-05-27	48600	Noon	0.79618	86	0.433	44647344	35104972	HI.0587.007.Index_5.LA10S50_70_R1.fastq.gz	HI.0587.007.Index_5.LA10S50_70_R2.fastq.gz
Sample_61	LA11S5	last year (2009) Needle tissue from southern sun exposed canopy 3m below top, height of 25-30m	Pseudotsuga menziesii	LA	11	S	5	2010-05-27	51720	Noon	0.79618	86	0.433	48555929	34341914	HI.0587.008.Index_8.LA11S50_71_R1.fastq.gz	HI.0587.008.Index_8.LA11S50_71_R2.fastq.gz
Sample_62	LA15S6	last year (2009) Needle tissue from southern sun exposed canopy 3m below top, height of 25-30m	Pseudotsuga menziesii	LA	15	S	6	2010-06-30	54420	Noon	0.406472	78	-0.033	39607656	33407974	HI.0587.002.Index_1.LA15S60_61_R1.fastq.gz	HI.0587.002.Index_1.LA15S60_61_R2.fastq.gz
Sample_63	LA10S6	last year (2009) Needle tissue from southern sun exposed canopy 3m below top, height of 25-30m	Pseudotsuga menziesii	LA	10	S	6	2010-06-30	50760	Noon	0.406472	78	-0.033	43917957	34728934	HI.0587.003.Index_8.LA10S60_59_R1.fastq.gz	HI.0587.003.Index_8.LA10S60_59_R2.fastq.gz
Sample_64	LA11S6	last year (2009) Needle tissue from southern sun exposed canopy 3m below top, height of 25-30m	Pseudotsuga menziesii	LA	11	S	6	2010-06-30	52200	Noon	0.406472	78	-0.033	49681221	40636184	HI.0415.003.Index_27.15_R1.fastq.gz	HI.0415.003.Index_27.15_R2.fastq.gz
Sample_65	LA9S6	last year (2009) Needle tissue from southern sun exposed canopy 3m below top, height of 25-30m	Pseudotsuga menziesii	LA	9	S	6	2010-06-30	46200	Noon	0.406472	78	-0.033	42162898	34949694	HI.0587.007.Index_4.LA09S60_56_R1.fastq.gz	HI.0587.007.Index_4.LA09S60_56_R2.fastq.gz
Sample_66	LA14S6	last year (2009) Needle tissue from southern sun exposed canopy 3m below top, height of 25-30m	Pseudotsuga menziesii	LA	14	S	6	2010-06-30	54720	Noon	0.406472	78	-0.033	43818804	36817028	HI.0587.008.Index_7.LA14S60_58_R1.fastq.gz	HI.0587.008.Index_7.LA14S60_58_R2.fastq.gz
Sample_67	LA11S7	last year (2009) Needle tissue from southern sun exposed canopy 3m below top, height of 25-30m	Pseudotsuga menziesii	LA	11	S	7	2010-07-28	13:25/14:37	Noon	-2.6095	90	-0.833	27491716	23381969	HI.0415.002.Index_15.92wh1_R1.fastq.gz	HI.0415.002.Index_15.92wh1_R2.fastq.gz
Sample_68	LA15S7	last year (2009) Needle tissue from southern sun exposed canopy 3m below top, height of 25-30m	Pseudotsuga menziesii	LA	15	S	7	2010-07-28	55200	Noon	-2.6095	90	-0.833	48338470	39263944	HI.0414.003.Index_7.78wh1_R1.fastq.gz	HI.0414.003.Index_7.78wh1_R2.fastq.gz
Sample_69	LA16S7	last year (2009) Needle tissue from southern sun exposed canopy 3m below top, height of 25-30m	Pseudotsuga menziesii	LA	16	S	7	2010-07-28	49800	Noon	-2.6095	90	-0.833	47160106	41076685	HI.0587.004.Index_14.LA16S70M9_R1.fastq.gz	HI.0587.004.Index_14.LA16S70M9_R2.fastq.gz
Sample_70	LA12S7	last year (2009) Needle tissue from southern sun exposed canopy 3m below top, height of 25-30m	Pseudotsuga menziesii	LA	12	S	7	2010-07-28	52980	Noon	-2.6095	90	-0.833	45520209	35859419	HI.0414.004.Index_22.LA12S70M9_R1.fastq.gz	HI.0414.004.Index_22.LA12S70M9_R2.fastq.gz
Sample_71	LA9S7	last year (2009) Needle tissue from southern sun exposed canopy 3m below top, height of 25-30m	Pseudotsuga menziesii	LA	9	S	7	2010-07-28	47640	Noon	-2.6095	90	-0.833	57798251	47507612	HI.0414.004.Index_27.LA9S70M9_R1.fastq.gz	HI.0414.004.Index_27.LA9S70M9_R2.fastq.gz
Sample_72	LA9S9	last year (2009) Needle tissue from southern sun exposed canopy 3m below top, height of 25-30m	Pseudotsuga menziesii	LA	9	S	9	2010-09-15	12:55/14:40	Noon	-0.127109	100	-3.433	52941082	46163466	HI.0587.001.Index_2.98wh1_82_R1.fastq.gz	HI.0587.001.Index_2.98wh1_82_R2.fastq.gz
Sample_73	LA11S9	last year (2009) Needle tissue from southern sun exposed canopy 3m below top, height of 25-30m	Pseudotsuga menziesii	LA	11	S	9	2010-09-15	48480	Noon	-0.127109	100	-3.433	40938912	33772295	HI.0415.001.Index_8.109_R1.fastq.gz	HI.0415.001.Index_8.109_R2.fastq.gz	HI.0647.008.Index_8.109_R1.fastq.gz	HI.0647.008.Index_8.109_R2.fastq.gz
Sample_74	LA10S9	last year (2009) Needle tissue from southern sun exposed canopy 3m below top, height of 25-30m	Pseudotsuga menziesii	LA	10	S	9	2010-09-15	47700	Noon	-0.127109	100	-3.433	39465599	31879573	HI.0587.002.Index_2.LA10S90_69_R1.fastq.gz	HI.0587.002.Index_2.LA10S90_69_R2.fastq.gz
Sample_75	LA15S9	last year (2009) Needle tissue from southern sun exposed canopy 3m below top, height of 25-30m	Pseudotsuga menziesii	LA	15	S	9	2010-09-15	54600	Noon	-0.127109	100	-3.433	32665688	28429016	HI.0414.006.Index_10.57_R1.fastq.gz	HI.0414.006.Index_10.57_R2.fastq.gz
